# Supplementary material for: Proteomic biomarkers in seminal plasma as predictors of reproductive potential in azoospermic men
Source: Front Endocrinol (Lausanne). 2024 Apr 9;15:1327800. doi: 10.3389/fendo.2024.1327800 (PMC11035875; doi:10.3389/fendo.2024.1327800)
Supplement: Supplementary file 4 [file Table_3.xlsx]

## Sheet: Supplementary Table 3
Supplementary Table 3:
Label-free LC-MS/MS analysis of seminal plasma from healthy controls (HC, n=8), mixed atrophy (MA, n=8), Sertoli cell only (SCO, n=7) and obstructive azoospermia (OA, n=7) men, p-values were corrected using the Benjamini-Hochberg procedure. p-values< 0.05 were considered significantly differentially expressed.
*Expression profiles in male tissues were extracted from tissue and single cell RNA expression datasets (Human Protein Atlas: https://www.proteinatlas.org/). Single cell specificity categories are: Enriched : nTPM in a particular tissue/region/cell type at least four times any other tissue/region/cell type, Group enriched: nTPM in a group (of 2-5 tissues, brain regions, single cell types or cell …
Gene tissue specificity classes are defined as follows: tissue-enriched genes with at least fourfold higher expression levels in one tissue type as compared with any other analysed tissue; group-enriched genes with enriched expression in a small number of tissues (2 to 5); tissue-enhanced genes with only moderately elevated expression.
Single cell specificity categories are: Enriched : nTPM in a particular tissue/region/cell type at least four times any other tissue/region/cell type, Group enriched: nTPM in a group (of 2-5 tissues, brain regions, single cell types or cell lines, or 2-10 blood cell types) at least four times any other tissue/region/cell line/blood cell type/cell type, Enhanced: nTPM in a one or several (1-5 tiss…
Protein IDs	Gene Name	Protein Name	RNA tissue/ single cell specificity (HPA)*	log2 fold change HC/MA	HC/MA adjusted p-value	log2 fold change HC/OA	HC/OA adjusted p-value	log2 fold change HC/SCO	HC/OA adjusted p-value	log2 fold change MA/OA	MA/OA adjusted p-value	log2 fold change MA/SCO	MA/SCO adjusted p-value	log2 fold change OA/SCO	OA/SCO adjusted p-value
P07864	LDHC	L-lactate dehydrogenase C chain;L-lactate dehydrogenase	Testis enriched; Group enriched (Spermatocytes, Early spermatids)	3.41	0.0067	4.4	0.000294	4.65	9.89e-05	0.981	0.792	1.24	0.52	0.255	0.943
Q9H4B8	DPEP3	Dipeptidase 3	Testis enriched; Group enriched (Spermatocytes, Spermatogonia)	2.8	0.207	3.25	0.0361	3.46	0.0135	0.45	0.923	0.652	0.807	0.202	0.974
P01023	A2M	Alpha-2-macroglobulin	NA	2.54	0.218	3.61	0.0256	3.31	0.0217	1.07	0.811	0.771	0.781	-0.298	0.943
E9PGT1	TSN	Translin	NA	0.903	0.651	1.84	0.0642	2.89	0.00144	0.937	0.762	1.98	0.103	1.05	0.572
P54652	HSPA2	Heat shock-related 70 kDa protein 2	Cell type enhanced (Spermatocytes)	2.13	0.274	3.16	0.0256	2.87	0.0217	1.03	0.792	0.741	0.762	-0.285	0.943
J3QS47	CYB561	Cytochrome b561	NA	0.978	0.738	1.04	0.485	2.63	0.0631	0.0578	0.995	1.65	0.46	1.6	0.597
P07205	PGK2	Phosphoglycerate kinase 2	Testis enriched; Group enriched (Late spermatids, Early spermatids)	1.84	0.218	2.03	0.0879	2.53	0.0143	0.193	0.946	0.698	0.7	0.505	0.863
X6R868	CEL	Carboxylic ester hydrolase;Bile salt-activated lipase	NA	2.05	0.637	2.05	0.309	2.43	0.188	-0.00893	0.998	0.374	0.926	0.383	0.943
P04080	CSTB	Cystatin-B	NA	1.27	0.631	0.857	0.449	2.31	0.0322	-0.412	0.91	1.04	0.589	1.46	0.509
P20340-4	RAB6A	Ras-related protein Rab-6A;Ras-related protein Rab-6B	NA	1.23	0.776	2.16	0.3	2.31	0.23	0.936	0.86	1.08	0.777	0.147	0.988
P62805	HIST1H4A	Histone H4	NA	0.962	0.823	1.78	0.34	2.14	0.235	0.822	0.886	1.17	0.721	0.353	0.949
P16562	CRISP2	Cysteine-rich secretory protein 2	Testis enriched; Group enriched (Late spermatids, Early spermatids)	1.04	0.422	0.994	0.197	2.03	0.0042	-0.0477	0.982	0.99	0.305	1.04	0.413
Q9Y266	NUDC	Nuclear migration protein nudC	NA	1.62	0.207	1.69	0.0706	2.03	0.0138	0.0718	0.975	0.416	0.797	0.345	0.875
G3XAP6	COMP	Cartilage oligomeric matrix protein	NA	1.47	0.489	1.99	0.102	2.02	0.0555	0.52	0.854	0.557	0.786	0.0373	0.991
Q9BY14	TEX101	Testis-expressed sequence 101 protein	Testis enriched; Cell type enriched (Spermatocytes)	1.61	0.637	1.94	0.235	2.02	0.159	0.334	0.943	0.416	0.882	0.0824	0.989
P26639	TARS	Threonine--tRNA ligase, cytoplasmic	NA	0.919	0.724	1.73	0.212	2.01	0.101	0.813	0.821	1.09	0.611	0.277	0.943
P34932	HSPA4	Heat shock 70 kDa protein 4	NA	0.929	0.207	1.31	0.0256	1.96	9.89e-05	0.382	0.794	1.03	0.115	0.648	0.509
A0A0A0MTJ2	SPOCK3	Testican-3	Prostate enhanced	0.851	0.724	0.49	0.71	1.95	0.0838	-0.36	0.924	1.1	0.589	1.46	0.529
P15374	UCHL3	Ubiquitin carboxyl-terminal hydrolase isozyme L3;Ubiquitin carboxyl-terminal hydrolase	NA	0.941	0.637	1.28	0.191	1.92	0.0233	0.337	0.91	0.975	0.476	0.638	0.722
A0A087X1V8	OVCH2	Ovochymase-2	Epididymis enriched	1.55	0.119	1.48	0.0531	1.89	0.00731	-0.0749	0.973	0.332	0.804	0.407	0.82
P50990-2	CCT8	T-complex protein 1 subunit theta	NA	0.438	0.789	1.21	0.157	1.86	0.0135	0.767	0.762	1.43	0.17	0.658	0.677
Q9NZJ9	NUDT4	Diphosphoinositol polyphosphate phosphohydrolase 2;Diphosphoinositol polyphosphate phosphohydrolase 3-beta;Diphosphoinositol polyphosphate phosphohydrolase 3-alpha	NA	0.347	0.863	0.327	0.731	1.86	0.0217	-0.0194	0.995	1.51	0.17	1.53	0.246
P41222	PTGDS	Prostaglandin-H2 D-isomerase	Testis enhanced; Cell type enhanced (Late spermatids, Spermatocytes, Early spermatids)	0.58	0.885	3.55	0.0412	1.84	0.231	2.97	0.441	1.26	0.636	-1.72	0.597
P43234	CTSO	Cathepsin O	NA	-0.31	0.903	0.0162	0.988	1.83	0.0536	0.326	0.923	2.14	0.103	1.81	0.246
P54727	RAD23B	UV excision repair protein RAD23 homolog B	NA	0.737	0.751	1.35	0.27	1.79	0.101	0.612	0.841	1.06	0.589	0.446	0.875
P27348	YWHAQ	14-3-3 protein theta	NA	0.432	0.863	0.688	0.501	1.78	0.0653	0.256	0.937	1.35	0.334	1.09	0.597
O95757	HSPA4L	Heat shock 70 kDa protein 4L	Testis enhanced, Cell type enhanced (Late spermatids, Spermatocytes, Early spermatids)	0.796	0.64	1.09	0.2	1.7	0.0217	0.294	0.91	0.907	0.439	0.613	0.722
Q13214-2	SEMA3B	Semaphorin-3B	NA	0.928	0.704	-0.154	0.91	1.68	0.0919	-1.08	0.762	0.755	0.665	1.84	0.246
B3GLJ2	PATE3	Prostate and testis expressed protein 3	Epididymis enriched	0.799	0.542	0.608	0.354	1.67	0.011	-0.191	0.924	0.872	0.338	1.06	0.34
P60981	DSTN	Destrin	NA	0.753	0.735	0.838	0.449	1.65	0.118	0.0853	0.976	0.899	0.635	0.814	0.722
Q99832	CCT7	T-complex protein 1 subunit eta	Cell type enhanced (Early spermatids)	0.967	0.542	1.03	0.235	1.61	0.0418	0.0664	0.975	0.642	0.636	0.575	0.736
Q9Y265	RUVBL1	RuvB-like 1	NA	1.1	0.218	1.35	0.0531	1.61	0.0119	0.254	0.91	0.509	0.636	0.255	0.875
E5RIW3	TBCA	Tubulin-specific chaperone A	NA	0.68	0.738	1.3	0.235	1.6	0.104	0.62	0.831	0.918	0.61	0.297	0.93
P61970	NUTF2	Nuclear transport factor 2	NA	0.493	0.839	0.802	0.423	1.59	0.0973	0.309	0.924	1.1	0.476	0.787	0.722
P37837	TALDO1	Transaldolase	NA	1.65	0.489	0.97	0.421	1.57	0.17	-0.682	0.832	-0.0823	0.977	0.6	0.861
Q7L266	ASRGL1	Isoaspartyl peptidase/L-asparaginase;Isoaspartyl peptidase/L-asparaginase alpha chain;Isoaspartyl peptidase/L-asparaginase beta chain	Testis enhanced; Cell type enhanced (Late spermatids, Spermatocytes, Early spermatids)	0.46	0.789	1.18	0.185	1.56	0.0425	0.723	0.788	1.1	0.316	0.377	0.863
Q32Q12	NME1-NME2	Nucleoside diphosphate kinase;Nucleoside diphosphate kinase B;Putative nucleoside diphosphate kinase	NA	1.2	0.677	1.32	0.309	1.56	0.192	0.122	0.975	0.365	0.882	0.243	0.946
P08246	ELANE	Neutrophil elastase	NA	-0.479	0.876	0.907	0.473	1.52	0.2	1.39	0.753	2	0.258	0.61	0.863
A0A087X0M8	CHL1	Neural cell adhesion molecule L1-like protein;Processed neural cell adhesion molecule L1-like protein	NA	0.659	0.735	0.312	0.775	1.5	0.109	-0.347	0.91	0.837	0.611	1.18	0.539
P50502	ST13	Hsc70-interacting protein;Putative protein FAM10A4;Putative protein FAM10A5	NA	0.765	0.704	1.63	0.143	1.5	0.112	0.862	0.788	0.737	0.665	-0.125	0.984
P98095	FBLN2	Fibulin-2	NA	0.616	0.793	0.445	0.721	1.49	0.157	-0.17	0.95	0.876	0.636	1.05	0.668
Q9Y5Z4	HEBP2	Heme-binding protein 2	NA	0.282	0.913	0.832	0.384	1.47	0.11	0.55	0.831	1.19	0.381	0.642	0.74
A8MXZ4	GPRC5C	G-protein coupled receptor family C group 5 member C	NA	-0.143	0.946	0.318	0.753	1.42	0.101	0.461	0.845	1.56	0.236	1.1	0.539
P30046	DDT	D-dopachrome decarboxylase;D-dopachrome decarboxylase-like protein	NA	1.21	0.704	0.68	0.676	1.4	0.343	-0.527	0.91	0.191	0.967	0.718	0.863
P51854	TKTL1	Transketolase-like protein 1	Testis enriched; Group enriched (Spermatocytes, Spermatogonia)	0.432	0.859	1.09	0.293	1.4	0.131	0.66	0.811	0.967	0.57	0.307	0.912
P28074	PSMB5	Proteasome subunit beta type-5	NA	0.181	0.946	0.837	0.398	1.37	0.143	0.657	0.811	1.19	0.406	0.534	0.839
Q9HB63-3	NTN4	Netrin-4	NA	0.147	0.946	1.39	0.183	1.36	0.125	1.24	0.673	1.21	0.357	-0.0303	0.991
Q12792	TWF1	Twinfilin-1	NA	0.301	0.903	0.508	0.607	1.36	0.128	0.206	0.943	1.06	0.462	0.852	0.673
Q02952-3	AKAP12	A-kinase anchor protein 12	NA	0.318	0.765	0.333	0.522	1.35	0.00731	0.0152	0.995	1.03	0.115	1.02	0.225
P21399	ACO1	Cytoplasmic aconitate hydratase	NA	0.787	0.789	1.62	0.249	1.35	0.296	0.836	0.822	0.565	0.827	-0.271	0.943
Q9UQ80	PA2G4	Proliferation-associated protein 2G4	NA	0.325	0.771	0.841	0.157	1.32	0.0119	0.516	0.762	0.995	0.169	0.479	0.673
P28482	MAPK1	Mitogen-activated protein kinase 1	NA	0.722	0.735	0.878	0.417	1.32	0.193	0.156	0.953	0.6	0.768	0.445	0.875
F5GWK5	STARD10	PCTP-like protein	NA	1.51	0.274	1.11	0.264	1.31	0.135	-0.403	0.886	-0.198	0.915	0.205	0.943
Q8IYJ3	SYTL1	Synaptotagmin-like protein 1	NA	0.2	0.946	1.22	0.33	1.3	0.287	1.02	0.792	1.1	0.611	0.0835	0.988
F8VY35	NAP1L1	Nucleosome assembly protein 1-like 1	NA	1.1	0.207	0.839	0.199	1.29	0.0229	-0.261	0.882	0.189	0.867	0.451	0.722
Q14974	KPNB1	Importin subunit beta-1	NA	0.628	0.719	1.31	0.157	1.29	0.104	0.682	0.792	0.663	0.636	-0.0195	0.991
C9JF17	APOD	Apolipoprotein D	NA	-0.259	0.946	0.086	0.96	1.28	0.378	0.345	0.937	1.54	0.51	1.2	0.706
J3KTF8	ARHGDIA	Rho GDP-dissociation inhibitor 1	NA	2.19	0.286	3.37	0.0256	1.27	0.343	1.18	0.788	-0.916	0.697	-2.09	0.408
C9JD84	LTBP1	Latent-transforming growth factor beta-binding protein 1	NA	0.119	0.946	0.446	0.519	1.26	0.0541	0.326	0.854	1.14	0.236	0.816	0.539
P09488	GSTM1	Glutathione S-transferase Mu 1	NA	0.956	0.732	-0.189	0.914	1.24	0.352	-1.15	0.792	0.283	0.915	1.43	0.597
P37802	TAGLN2	Transgelin-2	NA	0.366	0.768	0.176	0.789	1.23	0.0299	-0.19	0.923	0.859	0.305	1.05	0.246
E9PCH5	CAST.1	Calpastatin	NA	0.227	0.903	0.242	0.755	1.23	0.0634	0.0154	0.995	1.01	0.305	0.992	0.435
P07900	HSP90AA1	Heat shock protein HSP 90-alpha	NA	0.868	0.207	1.03	0.0362	1.21	0.00731	0.159	0.91	0.345	0.646	0.186	0.875
P60842	EIF4A1	Eukaryotic initiation factor 4A-I	NA	1.85	0.176	1.88	0.0531	1.2	0.157	0.03	0.995	-0.649	0.665	-0.679	0.722
P11413	G6PD	Glucose-6-phosphate 1-dehydrogenase	NA	0.187	0.92	0.936	0.2	1.2	0.0631	0.75	0.734	1.01	0.298	0.26	0.875
P63000	RAC1	Ras-related C3 botulinum toxin substrate 1;Ras-related C3 botulinum toxin substrate 3;Ras-related C3 botulinum toxin substrate 2	NA	0.0404	0.995	1.17	0.185	1.2	0.114	1.13	0.664	1.16	0.305	0.0287	0.991
Q9H1M3	DEFB129	Beta-defensin 129	Epididymis enriched	0.0385	0.995	1.92	0.196	1.19	0.378	1.89	0.664	1.15	0.611	-0.732	0.839
A0A0C4DGQ5	CAPNS1	Calpain small subunit 1	NA	1.45	0.489	1.18	0.295	1.17	0.26	-0.273	0.937	-0.286	0.882	-0.013	0.991
H0Y8C6	IPO5	Importin-5	Testis enhanced; Cell type enhanced (Late spermatids, Spermatocytes, Early spermatids)	1.07	0.64	1.45	0.208	1.17	0.243	0.376	0.91	0.101	0.974	-0.275	0.938
P49773	HINT1	Histidine triad nucleotide-binding protein 1	NA	-0.392	0.926	-0.031	0.987	1.16	0.461	0.361	0.937	1.55	0.545	1.19	0.722
Q92743	HTRA1	Serine protease HTRA1	NA	0.271	0.916	1.1	0.282	1.16	0.2	0.83	0.788	0.892	0.589	0.0623	0.988
P29966	MARCKS	Myristoylated alanine-rich C-kinase substrate	NA	-0.33	0.859	0.559	0.449	1.16	0.101	0.889	0.677	1.49	0.115	0.597	0.712
F8W1R7	MYL6	Myosin light polypeptide 6	NA	1.05	0.656	1.73	0.157	1.16	0.263	0.679	0.822	0.103	0.974	-0.576	0.842
Q02790	FKBP4	Peptidyl-prolyl cis-trans isomerase FKBP4;Peptidyl-prolyl cis-trans isomerase FKBP4, N-terminally processed	NA	0.288	0.946	0.957	0.449	1.14	0.374	0.669	0.845	0.856	0.698	0.187	0.974
J3KQ45	TGOLN2	Trans-Golgi network integral membrane protein 2	NA	0.223	0.852	0.585	0.24	1.13	0.0138	0.362	0.792	0.908	0.158	0.546	0.572
P41091	EIF2S3	Eukaryotic translation initiation factor 2 subunit 3;Putative eukaryotic translation initiation factor 2 subunit 3-like protein	NA	0.48	0.735	0.601	0.384	1.12	0.0923	0.121	0.946	0.643	0.589	0.522	0.722
P17987	TCP1	T-complex protein 1 subunit alpha	NA	0.862	0.637	1.06	0.216	1.12	0.139	0.198	0.937	0.257	0.864	0.0595	0.988
P48643	CCT5	T-complex protein 1 subunit epsilon	NA	0.204	0.903	1.06	0.143	1.11	0.0725	0.851	0.673	0.902	0.305	0.0506	0.988
P07954-2	FH	Fumarate hydratase, mitochondrial	NA	1.07	0.207	0.897	0.183	1.1	0.0616	-0.176	0.924	0.022	0.984	0.198	0.904
P14174	MIF	Macrophage migration inhibitory factor	NA	-0.0159	0.997	0.88	0.524	1.1	0.43	0.896	0.815	1.12	0.617	0.224	0.963
Q16851-2	UGP2	UTP--glucose-1-phosphate uridylyltransferase	NA	0.665	0.735	1.01	0.309	1.1	0.234	0.343	0.91	0.438	0.808	0.0957	0.986
P43652	AFM	Afamin	NA	0.884	0.704	0.751	0.458	1.09	0.263	-0.133	0.962	0.209	0.918	0.342	0.9
Q09666	AHNAK	Neuroblast differentiation-associated protein AHNAK	NA	0.748	0.542	0.616	0.315	1.09	0.0634	-0.131	0.944	0.338	0.768	0.469	0.722
P13716	ALAD	Delta-aminolevulinic acid dehydratase	NA	0.539	0.859	1.36	0.281	1.09	0.349	0.825	0.811	0.548	0.804	-0.277	0.943
Q9UHC6	CNTNAP2	Contactin-associated protein-like 2	NA	0.864	0.761	1.69	0.248	1.09	0.444	0.823	0.831	0.229	0.942	-0.595	0.874
O76054-5	SEC14L2	SEC14-like protein 2	Epididymis enriched	0.111	0.956	0.897	0.298	1.09	0.166	0.786	0.762	0.975	0.427	0.188	0.943
P02751-7	FN1.4	Fibronectin;Anastellin;Ugl-Y1;Ugl-Y2;Ugl-Y3	NA	-0.912	0.859	0.259	0.916	1.08	0.648	1.17	0.833	1.99	0.589	0.818	0.875
P61106	RAB14	Ras-related protein Rab-14	NA	0.0357	0.995	0.69	0.557	1.07	0.35	0.654	0.831	1.03	0.607	0.375	0.905
Q12765	SCRN1	Secernin-1	NA	0.473	0.724	0.694	0.304	1.07	0.0838	0.221	0.917	0.601	0.589	0.38	0.812
P22234	PAICS	Multifunctional protein ADE2;Phosphoribosylaminoimidazole-succinocarboxamide synthase;Phosphoribosylaminoimidazole carboxylase	NA	0.458	0.805	0.614	0.486	1.06	0.2	0.156	0.946	0.6	0.695	0.444	0.855
P25788-2	PSMA3	Proteasome subunit alpha type-3	NA	0.525	0.859	0.73	0.531	1.06	0.357	0.205	0.946	0.53	0.807	0.325	0.93
O14818	PSMA7	Proteasome subunit alpha type-7	NA	0.718	0.704	0.901	0.298	1.06	0.178	0.183	0.943	0.346	0.834	0.163	0.943
P08133	ANXA6.1	Annexin A6;Annexin	NA	0.432	0.876	0.979	0.378	1.05	0.343	0.548	0.854	0.617	0.77	0.0692	0.989
P60174-1	TPI1	Triosephosphate isomerase	NA	-0.0481	0.989	0.155	0.877	1.05	0.149	0.203	0.937	1.1	0.305	0.898	0.572
P23381-2	WARS	Tryptophan--tRNA ligase, cytoplasmic;T1-TrpRS;T2-TrpRS	NA	0.102	0.956	0.325	0.704	1.05	0.149	0.223	0.924	0.949	0.381	0.725	0.668
P29218	IMPA1	Inositol monophosphatase 1	NA	1.01	0.64	1.78	0.102	1.04	0.274	0.776	0.792	0.0333	0.984	-0.743	0.722
F6U1T9	PPP3R1	Calcineurin subunit B type 1	NA	0.341	0.876	1.12	0.235	1.04	0.224	0.779	0.788	0.699	0.636	-0.08	0.986
P61224	RAP1B	Ras-related protein Rap-1b;Ras-related protein Rap-1b-like protein	NA	1.02	0.542	0.519	0.543	1.04	0.195	-0.505	0.831	0.0164	0.991	0.521	0.788
P80723	BASP1	Brain acid soluble protein 1	Epididymis enriched	-0.0783	0.946	0.531	0.282	1.03	0.0217	0.61	0.673	1.11	0.103	0.501	0.597
Q12805-2	EFEMP1	EGF-containing fibulin-like extracellular matrix protein 1	NA	0.731	0.789	1.15	0.371	1.03	0.435	0.414	0.923	0.296	0.902	-0.118	0.986
Q8NFT2-2	STEAP2	Metalloreductase STEAP2	Prostate enhanced; Cell type enhanced (Prostatic glandular cells)	0.296	0.906	0.451	0.663	1.03	0.263	0.154	0.95	0.737	0.644	0.583	0.802
Q9UMX0-2	UBQLN1	Ubiquilin-1;Ubiquilin-2	NA	0.727	0.704	1.01	0.258	1.03	0.193	0.279	0.922	0.299	0.849	0.0197	0.991
P02743	APCS	Serum amyloid P-component;Serum amyloid P-component(1-203)	NA	0.0481	0.995	0.631	0.71	1.02	0.52	0.582	0.91	0.976	0.71	0.394	0.938
P63092-3	GNAS	Guanine nucleotide-binding protein G(s) subunit alpha isoforms short;Guanine nucleotide-binding protein G(s) subunit alpha isoforms XLas	NA	0.793	0.68	0.614	0.475	1.02	0.207	-0.179	0.946	0.229	0.882	0.408	0.863
P49221	TGM4	Protein-glutamine gamma-glutamyltransferase 4	Prostate enriched; Cell type enriched (Prostatic glandular cells)	0.374	0.946	-0.134	0.961	1.02	0.706	-0.508	0.946	0.642	0.882	1.15	0.863
Q9UIK5-2	TMEFF2	Tomoregulin-2	Prostate enhanced; Seminal Vesicle enhanced	0.872	0.656	0.999	0.293	1.02	0.234	0.128	0.953	0.151	0.942	0.0232	0.991
Q13409-3	DYNC1I2	Cytoplasmic dynein 1 intermediate chain 2	NA	0.801	0.631	0.722	0.323	1.01	0.139	-0.0797	0.972	0.207	0.882	0.287	0.875
P61626	LYZ	Lysozyme C;Lysozyme	NA	0.339	0.937	0.414	0.796	1.01	0.5	0.0749	0.993	0.668	0.804	0.593	0.875
Q7Z4H3-2	HDDC2	HD domain-containing protein 2	NA	0.68	0.542	0.886	0.143	1	0.0555	0.206	0.91	0.32	0.75	0.114	0.943
Q6UXI9-5	NPNT	Nephronectin	NA	1.09	0.704	1.2	0.371	0.998	0.47	0.106	0.975	-0.095	0.976	-0.201	0.973
A0A0A0MTD6	MUC15	Mucin-15	Epididymis enriched	1.06	0.489	1.07	0.212	0.995	0.185	0.00543	0.998	-0.0674	0.975	-0.0728	0.986
D6RD63	COPS4	COP9 signalosome complex subunit 4	NA	0.405	0.724	0.406	0.473	0.993	0.0653	0.000246	0.999	0.587	0.522	0.587	0.617
P17612-2	PRKACA	cAMP-dependent protein kinase catalytic subunit alpha;cAMP-dependent protein kinase catalytic subunit beta	NA	0.345	0.876	0.511	0.568	0.989	0.243	0.166	0.946	0.644	0.665	0.477	0.839
Q9H4A4	RNPEP	Aminopeptidase B	NA	0.0468	0.971	0.161	0.797	0.988	0.0725	0.114	0.946	0.941	0.245	0.827	0.431
P31946-2	YWHAB	14-3-3 protein beta/alpha;14-3-3 protein beta/alpha, N-terminally processed	NA	0.291	0.918	1.64	0.157	0.977	0.341	1.35	0.673	0.686	0.698	-0.661	0.765
P60900	PSMA6	Proteasome subunit alpha type-6;Proteasome subunit alpha type	NA	0.425	0.789	0.851	0.263	0.968	0.149	0.427	0.831	0.543	0.646	0.116	0.964
X6R8F3	LCN2	Neutrophil gelatinase-associated lipocalin	NA	-1.29	0.735	0.116	0.96	0.96	0.639	1.41	0.792	2.25	0.39	0.843	0.863
P35080	PFN2	Profilin-2;Profilin	NA	0.567	0.818	1.2	0.298	0.958	0.392	0.634	0.831	0.391	0.851	-0.243	0.943
P01036	CST4	Cystatin-S	NA	-0.764	0.907	0.419	0.898	0.957	0.749	1.18	0.86	1.72	0.695	0.538	0.943
P12036-2	NEFH	Neurofilament heavy polypeptide	Group enriched (Prostate, Brain); Cell type enhanced (Prostatic glandular cells, Spermatogonia)	0.458	0.839	0.735	0.428	0.947	0.295	0.278	0.924	0.489	0.777	0.211	0.943
P01833	PIGR	Polymeric immunoglobulin receptor;Secretory component	NA	-0.753	0.735	-0.135	0.916	0.94	0.399	0.618	0.832	1.69	0.283	1.08	0.647
Q9H3U7	SMOC2	SPARC-related modular calcium-binding protein 2	NA	1.06	0.704	1.1	0.381	0.936	0.47	0.0419	0.995	-0.123	0.974	-0.164	0.982
Q15370	TCEB2	Transcription elongation factor B polypeptide 2	NA	0.511	0.704	0.538	0.354	0.934	0.0948	0.0269	0.995	0.423	0.665	0.397	0.738
H0YNJ6	GMPR2	GMP reductase;GMP reductase 2	NA	0.533	0.724	1.24	0.124	0.933	0.172	0.708	0.762	0.4	0.768	-0.308	0.875
P61088	UBE2N	Ubiquitin-conjugating enzyme E2 N	NA	1.2	0.589	1.03	0.33	0.929	0.378	-0.167	0.95	-0.27	0.885	-0.103	0.986
P02763	ORM1	Alpha-1-acid glycoprotein 1	NA	0.557	0.704	0.927	0.212	0.925	0.157	0.369	0.841	0.367	0.777	-0.00215	0.998
P28838-2	LAP3	Cytosol aminopeptidase	NA	0.19	0.903	0.555	0.33	0.921	0.0961	0.365	0.822	0.73	0.373	0.366	0.771
E7EQG2	EIF4A2	Eukaryotic initiation factor 4A-II;Eukaryotic initiation factor 4A-II, N-terminally processed	NA	0.812	0.542	0.546	0.408	0.916	0.139	-0.266	0.909	0.105	0.942	0.371	0.823
P26641	EEF1G	Elongation factor 1-gamma	NA	0.288	0.903	0.856	0.33	0.915	0.285	0.567	0.817	0.627	0.682	0.0594	0.988
Q8N6G6	ADAMTSL1	ADAMTS-like protein 1	NA	0.518	0.876	1.28	0.33	0.9	0.519	0.763	0.831	0.381	0.882	-0.381	0.93
Q99828	CIB1	Calcium and integrin-binding protein 1	NA	-0.357	0.859	0.225	0.801	0.897	0.246	0.581	0.811	1.25	0.282	0.672	0.699
P20618	PSMB1	Proteasome subunit beta type-1	NA	0.243	0.913	0.345	0.71	0.896	0.261	0.103	0.968	0.653	0.636	0.55	0.74
P05164-2	MPO	Myeloperoxidase;Myeloperoxidase;89 kDa myeloperoxidase;84 kDa myeloperoxidase;Myeloperoxidase light chain;Myeloperoxidase heavy chain	NA	-0.864	0.859	-0.627	0.775	0.895	0.688	0.238	0.971	1.76	0.607	1.52	0.722
P01613	P01613	Ig kappa chain V-I region Ni	NA	-0.0857	0.989	0.408	0.788	0.889	0.532	0.493	0.91	0.975	0.667	0.481	0.892
P02760	AMBP	Protein AMBP;Alpha-1-microglobulin;Inter-alpha-trypsin inhibitor light chain;Trypstatin	NA	0.437	0.906	0.464	0.768	0.868	0.558	0.0269	0.995	0.431	0.871	0.404	0.93
P17655	CAPN2	Calpain-2 catalytic subunit	NA	0.816	0.658	0.814	0.33	0.863	0.294	-0.0027	0.998	0.0468	0.983	0.0495	0.989
Q96C19	EFHD2	EF-hand domain-containing protein D2	NA	1.43	0.207	0.87	0.293	0.86	0.251	-0.561	0.811	-0.57	0.665	-0.00957	0.991
P04083	ANXA1	Annexin A1	NA	0.685	0.542	0.603	0.295	0.858	0.102	-0.0825	0.952	0.172	0.869	0.255	0.863
P08238	HSP90AB1	Heat shock protein HSP 90-beta	NA	0.304	0.704	0.572	0.185	0.855	0.0217	0.268	0.811	0.552	0.305	0.283	0.722
F5H4M0	VPS37B	Vacuolar protein sorting-associated protein 37B	NA	-0.409	0.852	0.248	0.797	0.85	0.324	0.657	0.792	1.26	0.305	0.602	0.737
P36955	SERPINF1	Pigment epithelium-derived factor	NA	0.897	0.668	-0.0236	0.984	0.845	0.374	-0.92	0.762	-0.0513	0.983	0.869	0.673
P02787	TF.1	Serotransferrin	NA	0.744	0.503	0.589	0.309	0.843	0.114	-0.155	0.929	0.0988	0.936	0.253	0.869
Q9NR45	NANS	Sialic acid synthase	NA	0.138	0.946	0.361	0.682	0.842	0.281	0.223	0.928	0.705	0.611	0.482	0.804
Q8N9U0-2	TC2N	Tandem C2 domains nuclear protein	NA	0.151	0.946	0.826	0.249	0.842	0.191	0.675	0.762	0.691	0.543	0.0157	0.991
A0A024R4E5	HDLBP	Vigilin	NA	-1.09	0.724	-0.874	0.561	0.826	0.615	0.217	0.953	1.92	0.36	1.7	0.572
P12110	COL6A2	Collagen alpha-2(VI) chain	NA	-1.1	0.789	-0.964	0.632	0.823	0.703	0.136	0.979	1.92	0.543	1.79	0.668
P04792	HSPB1	Heat shock protein beta-1	NA	0.284	0.907	0.361	0.738	0.822	0.39	0.0769	0.975	0.538	0.76	0.461	0.863
P47972	NPTX2	Neuronal pentraxin-2	NA	-0.423	0.826	-0.13	0.905	0.822	0.317	0.293	0.91	1.24	0.298	0.952	0.572
P19021-2	PAM	Peptidyl-glycine alpha-amidating monooxygenase;Peptidylglycine alpha-hydroxylating monooxygenase;Peptidyl-alpha-hydroxyglycine alpha-amidating lyase	NA	0.537	0.704	0.465	0.458	0.816	0.172	-0.0715	0.972	0.279	0.812	0.35	0.835
P31323	PRKAR2B	cAMP-dependent protein kinase type II-beta regulatory subunit	NA	-0.00245	0.997	0.35	0.597	0.809	0.18	0.353	0.833	0.811	0.37	0.459	0.722
E7EN89	TOLLIP	Toll-interacting protein	NA	0.67	0.768	0.646	0.557	0.807	0.47	-0.0244	0.995	0.137	0.968	0.161	0.973
P14780	MMP9	Matrix metalloproteinase-9;67 kDa matrix metalloproteinase-9;82 kDa matrix metalloproteinase-9	NA	0.221	0.946	0.243	0.865	0.802	0.504	0.0214	0.995	0.581	0.788	0.559	0.863
P12955	PEPD	Xaa-Pro dipeptidase	NA	0.467	0.783	0.754	0.33	0.801	0.287	0.287	0.91	0.333	0.823	0.0461	0.989
Q6UX06	OLFM4	Olfactomedin-4	NA	-0.797	0.735	0.483	0.715	0.798	0.52	1.28	0.762	1.59	0.324	0.315	0.936
P09960	LTA4H	Leukotriene A-4 hydrolase	NA	0.468	0.717	0.258	0.71	0.797	0.172	-0.21	0.917	0.329	0.777	0.539	0.677
P08571	CD14	Monocyte differentiation antigen CD14;Monocyte differentiation antigen CD14, urinary form;Monocyte differentiation antigen CD14, membrane-bound form	NA	0.121	0.959	0.672	0.532	0.793	0.47	0.551	0.845	0.673	0.718	0.121	0.986
P34949-2	MPI	Mannose-6-phosphate isomerase	NA	-0.0251	0.995	0.715	0.438	0.784	0.399	0.74	0.792	0.809	0.61	0.0692	0.988
G3XAM2	CFI	Complement factor I;Complement factor I heavy chain;Complement factor I light chain	NA	0.475	0.704	0.808	0.183	0.779	0.131	0.333	0.831	0.304	0.768	-0.029	0.989
P14543	NID1	Nidogen-1	NA	-0.685	0.789	0.364	0.775	0.772	0.526	1.05	0.788	1.46	0.376	0.408	0.892
Q06481-3	APLP2	Amyloid-like protein 2	NA	-0.142	0.956	-0.151	0.914	0.768	0.499	-0.00893	0.998	0.911	0.611	0.92	0.691
Q06278	AOX1	Aldehyde oxidase	NA	-0.387	0.792	-0.661	0.33	0.764	0.243	-0.274	0.91	1.15	0.236	1.42	0.203
Q16531	DDB1	DNA damage-binding protein 1	NA	0.0819	0.964	1.1	0.212	0.762	0.343	1.02	0.677	0.68	0.611	-0.336	0.875
O15031	PLXNB2	Plexin-B2	NA	-0.0701	0.959	-0.0348	0.961	0.761	0.187	0.0353	0.987	0.831	0.316	0.796	0.499
C9JK28	ADAM7	Disintegrin and metalloproteinase domain-containing protein 7	Epididymis enriched; Cell type enriched (Early spermatids)	0.351	0.902	1.55	0.17	0.756	0.47	1.2	0.677	0.405	0.842	-0.797	0.722
Q8N271-2	PROM2	Prominin-2	NA	0.928	0.489	0.525	0.443	0.752	0.25	-0.403	0.831	-0.177	0.885	0.227	0.9
B4DUR8	CCT3	T-complex protein 1 subunit gamma	NA	0.917	0.704	0.91	0.384	0.748	0.495	-0.00649	0.998	-0.168	0.942	-0.162	0.97
E9PNW4	CD59	CD59 glycoprotein	NA	-1.3	0.724	0.0949	0.962	0.744	0.706	1.4	0.792	2.05	0.439	0.649	0.89
P04899	GNAI2	Guanine nucleotide-binding protein G(i) subunit alpha-2	NA	0.37	0.876	0.156	0.9	0.742	0.457	-0.214	0.943	0.371	0.845	0.585	0.804
Q96C23	GALM	Aldose 1-epimerase	NA	-0.416	0.793	-0.0262	0.977	0.741	0.314	0.39	0.845	1.16	0.282	0.767	0.635
P52209-2	PGD	6-phosphogluconate dehydrogenase, decarboxylating	NA	0.7	0.678	0.445	0.561	0.736	0.318	-0.255	0.917	0.0362	0.983	0.291	0.875
P21266	GSTM3	Glutathione S-transferase Mu 3	Testis enhanced; Cell type enhanced (Late spermatids, Spermatocytes, Early spermatids)	0.877	0.704	1.75	0.159	0.734	0.536	0.874	0.792	-0.143	0.968	-1.02	0.673
P67775	PPP2CA	Serine/threonine-protein phosphatase 2A catalytic subunit alpha isoform;Serine/threonine-protein phosphatase 2A catalytic subunit beta isoform	NA	-0.272	0.915	-0.0728	0.953	0.734	0.454	0.199	0.946	1.01	0.51	0.807	0.678
P98160	HSPG2	Basement membrane-specific heparan sulfate proteoglycan core protein;Endorepellin;LG3 peptide	NA	0.416	0.793	0.193	0.816	0.733	0.322	-0.223	0.924	0.317	0.828	0.54	0.722
C9J9K3	RPSA	40S ribosomal protein SA	NA	-0.322	0.926	1.22	0.33	0.725	0.596	1.54	0.677	1.05	0.611	-0.494	0.875
O43583	DENR	Density-regulated protein	NA	-0.29	0.738	0.169	0.734	0.724	0.0838	0.459	0.762	1.01	0.103	0.555	0.509
O00592-2	PODXL	Podocalyxin	NA	0.375	0.876	-0.607	0.524	0.722	0.457	-0.982	0.762	0.347	0.845	1.33	0.456
P13861-2	PRKAR2A	cAMP-dependent protein kinase type II-alpha regulatory subunit	Testis enhanced; Cell type enhanced (Late spermatids, Spermatocytes, Early spermatids)	0.363	0.735	0.703	0.217	0.713	0.159	0.34	0.822	0.349	0.7	0.00992	0.991
P00492	HPRT1	Hypoxanthine-guanine phosphoribosyltransferase	NA	1.13	0.207	0.853	0.213	0.707	0.248	-0.281	0.882	-0.427	0.698	-0.146	0.943
P54920	NAPA	Alpha-soluble NSF attachment protein	NA	0.0579	0.952	0.335	0.408	0.705	0.0686	0.277	0.811	0.647	0.253	0.369	0.673
P49720	PSMB3	Proteasome subunit beta type-3	NA	0.384	0.789	1.3	0.0814	0.704	0.281	0.917	0.664	0.32	0.804	-0.596	0.673
A6NCQ0	NUDT5	ADP-sugar pyrophosphatase	NA	-0.488	0.793	-0.222	0.818	0.703	0.433	0.266	0.924	1.19	0.316	0.925	0.597
A0A024RA52	PSMA2	Proteasome subunit alpha type;Proteasome subunit alpha type-2	NA	0.162	0.946	2.75	0.000606	0.702	0.385	2.59	0.00324	0.54	0.695	-2.05	0.131
P51148	RAB5C	Ras-related protein Rab-5C	NA	0.707	0.738	0.794	0.449	0.702	0.528	0.0869	0.975	-0.00565	0.998	-0.0925	0.986
Q15828	CST6	Cystatin-M	NA	0.264	0.946	-0.403	0.796	0.697	0.661	-0.667	0.855	0.433	0.871	1.1	0.722
P06733	ENO1	Alpha-enolase	NA	0.281	0.735	0.475	0.285	0.696	0.0838	0.195	0.86	0.415	0.561	0.22	0.844
P05387	RPLP2	60S acidic ribosomal protein P2	NA	0.56	0.78	0.543	0.561	0.688	0.47	-0.0171	0.995	0.128	0.957	0.145	0.969
P10323	ACR	Acrosin;Acrosin light chain;Acrosin heavy chain	NA	0.373	0.859	1.04	0.235	0.687	0.415	0.671	0.792	0.314	0.845	-0.357	0.874
J3KNB4	CAMP	Cathelicidin antimicrobial peptide;Antibacterial protein FALL-39;Antibacterial protein LL-37	NA	0.114	0.967	2.19	0.102	0.683	0.608	2.08	0.514	0.569	0.804	-1.51	0.517
P29401	TKT	Transketolase	NA	0.197	0.946	0.835	0.362	0.683	0.47	0.638	0.811	0.486	0.777	-0.152	0.963
Q99536	VAT1	Synaptic vesicle membrane protein VAT-1 homolog	NA	0.126	0.925	0.468	0.315	0.681	0.121	0.342	0.794	0.555	0.406	0.213	0.863
Q86VP6	CAND1	Cullin-associated NEDD8-dissociated protein 1	NA	0.809	0.218	1	0.0504	0.678	0.125	0.195	0.904	-0.132	0.882	-0.327	0.736
P02679-2	FGG	Fibrinogen gamma chain	NA	1.18	0.724	-0.578	0.753	0.673	0.716	-1.76	0.762	-0.511	0.869	1.25	0.722
P33176	KIF5B	Kinesin-1 heavy chain	NA	0.539	0.805	0.617	0.557	0.673	0.533	0.0782	0.976	0.134	0.965	0.0561	0.989
P19652	ORM2	Alpha-1-acid glycoprotein 2	NA	2.73	0.463	2.74	0.191	0.673	0.767	0.00923	0.998	-2.06	0.485	-2.07	0.597
P61586	RHOA	Transforming protein RhoA	NA	1.3	0.704	1.6	0.317	0.67	0.707	0.305	0.946	-0.629	0.842	-0.934	0.812
O43396	TXNL1	Thioredoxin-like protein 1	NA	0.685	0.704	-0.0549	0.958	0.669	0.427	-0.74	0.788	-0.0155	0.991	0.724	0.673
Q6UY27	PATE2	Prostate and testis expressed protein 2	Epididymis enriched; Cell type enhanced (Early spermatids, Late spermatids, Spermatocytes: 3.8)	-0.555	0.863	0.25	0.886	0.667	0.661	0.805	0.831	1.22	0.595	0.416	0.912
P61916	NPC2	Epididymal secretory protein E1	Epididymis enriched	0.574	0.678	0.538	0.378	0.664	0.261	-0.0353	0.987	0.0901	0.95	0.125	0.943
P17174	GOT1	Aspartate aminotransferase, cytoplasmic	NA	0.511	0.476	0.617	0.129	0.661	0.0582	0.106	0.924	0.149	0.834	0.0436	0.986
H0Y7A7	CALM2	Calmodulin	NA	0.451	0.503	0.592	0.12	0.66	0.0425	0.142	0.904	0.209	0.733	0.0671	0.943
P04217	A1BG	Alpha-1B-glycoprotein	NA	0.92	0.423	0.587	0.342	0.659	0.274	-0.334	0.841	-0.262	0.832	0.0719	0.986
P68036	UBE2L3	Ubiquitin-conjugating enzyme E2 L3	NA	1.21	0.542	1.11	0.267	0.659	0.495	-0.104	0.972	-0.551	0.75	-0.447	0.863
A0A0A0MTS2	GPI	Glucose-6-phosphate isomerase	NA	0.158	0.876	0.441	0.295	0.657	0.0838	0.283	0.811	0.5	0.379	0.216	0.839
O75369-8	FLNB	Filamin-B	NA	0.0876	0.946	0.426	0.371	0.652	0.149	0.338	0.811	0.564	0.427	0.226	0.863
P50395	GDI2	Rab GDP dissociation inhibitor beta	NA	0.367	0.64	0.607	0.129	0.651	0.0589	0.24	0.811	0.283	0.636	0.0435	0.985
Q9NS68-2	TNFRSF19	Tumor necrosis factor receptor superfamily member 19	NA	0.788	0.656	0.775	0.332	0.647	0.438	-0.0134	0.995	-0.141	0.937	-0.128	0.969
Q3LXA3	DAK	Bifunctional ATP-dependent dihydroxyacetone kinase/FAD-AMP lyase (cyclizing);ATP-dependent dihydroxyacetone kinase;FAD-AMP lyase (cyclizing)	NA	0.68	0.637	0.407	0.529	0.646	0.301	-0.273	0.897	-0.0344	0.983	0.238	0.888
P00338	LDHA.1	L-lactate dehydrogenase A chain	NA	0.385	0.704	0.687	0.2	0.643	0.164	0.303	0.825	0.258	0.777	-0.0444	0.986
P23526	AHCY	Adenosylhomocysteinase	NA	1.34	0.542	1.07	0.33	0.64	0.602	-0.269	0.937	-0.702	0.718	-0.433	0.875
Q9NZM1-6	MYOF	Myoferlin	NA	0.255	0.859	0.723	0.242	0.639	0.258	0.468	0.792	0.384	0.7	-0.0844	0.974
E7ER45	MGAM	Maltase-glucoamylase, intestinal;Maltase;Glucoamylase	Epididymis enhanced; Group enriched (Late spermatids)	0.263	0.937	2.66	0.0256	0.634	0.607	2.39	0.212	0.371	0.858	-2.02	0.246
P11940-2	PABPC1	Polyadenylate-binding protein 1;Polyadenylate-binding protein;Polyadenylate-binding protein 4	NA	0.973	0.542	1.04	0.217	0.634	0.439	0.072	0.975	-0.338	0.827	-0.41	0.853
Q99574	SERPINI1	Neuroserpin	NA	-0.774	0.859	0.237	0.914	0.634	0.766	1.01	0.832	1.41	0.636	0.398	0.943
Q9BV36-2	MLPH	Melanophilin	Prostate enhanced	-0.272	0.906	0.974	0.293	0.63	0.487	1.25	0.664	0.902	0.532	-0.344	0.875
P62140	PPP1CB	Serine/threonine-protein phosphatase PP1-beta catalytic subunit;Serine/threonine-protein phosphatase;Serine/threonine-protein phosphatase PP1-gamma catalytic subunit;Serine/threonine-protein phosphatase PP1-alpha catalytic subunit	NA	0.339	0.724	0.506	0.295	0.619	0.157	0.167	0.91	0.28	0.739	0.113	0.943
P62834	RAP1A	Ras-related protein Rap-1A	NA	0.563	0.876	0.915	0.54	0.616	0.715	0.352	0.937	0.0532	0.984	-0.299	0.943
P12814	ACTN1	Alpha-actinin-1	NA	0.114	0.925	0.221	0.614	0.61	0.125	0.107	0.937	0.496	0.425	0.389	0.673
E9PJK1	CD81	Tetraspanin;CD81 antigen	NA	-1.01	0.789	0.694	0.715	0.608	0.763	1.71	0.762	1.62	0.587	-0.0855	0.991
O95394	PGM3	Phosphoacetylglucosamine mutase	NA	0.856	0.704	1.05	0.309	0.608	0.58	0.191	0.946	-0.248	0.892	-0.439	0.874
P31146	CORO1A	Coronin-1A;Coronin	NA	-0.272	0.926	-0.229	0.863	0.607	0.608	0.0422	0.995	0.879	0.615	0.837	0.722
P63104	YWHAZ	14-3-3 protein zeta/delta	NA	0.248	0.756	0.468	0.259	0.607	0.101	0.219	0.832	0.359	0.589	0.139	0.892
P00734	F2	Prothrombin;Activation peptide fragment 1;Activation peptide fragment 2;Thrombin light chain;Thrombin heavy chain	NA	-0.313	0.863	-0.737	0.328	0.606	0.427	-0.424	0.831	0.919	0.381	1.34	0.246
P35443	THBS4	Thrombospondin-4	NA	1.01	0.704	0.784	0.527	0.604	0.661	-0.23	0.946	-0.409	0.858	-0.18	0.974
A4D104	LOC401307	UBAP1-MVB12-associated (UMA)-domain containing protein 1	NA	-0.0604	0.967	0.833	0.24	0.599	0.378	0.893	0.673	0.659	0.57	-0.234	0.892
P49327	FASN	Fatty acid synthase;[Acyl-carrier-protein] S-acetyltransferase;[Acyl-carrier-protein] S-malonyltransferase;3-oxoacyl-[acyl-carrier-protein] synthase;3-oxoacyl-[acyl-carrier-protein] reductase;3-hydroxyacyl-[acyl-carrier-protein] dehydratase;Enoyl-[acyl-carrier-protein] reductase;Oleoyl-[acyl-carrier-protein] hydrolase	NA	0.349	0.83	0.676	0.33	0.598	0.399	0.326	0.86	0.249	0.849	-0.0772	0.986
P53396	ACLY	ATP-citrate synthase	NA	0.388	0.756	0.583	0.332	0.593	0.324	0.196	0.923	0.205	0.858	0.00934	0.991
O43692	PI15	Peptidase inhibitor 15	Prostate enhanced; Cell type enhanced (Basal prostatic cells, Prostatic glandular cells)	0.0348	0.995	1.13	0.417	0.593	0.705	1.09	0.792	0.558	0.841	-0.533	0.879
P14410	SI	Sucrase-isomaltase, intestinal;Sucrase;Isomaltase	NA	1.07	0.423	0.575	0.428	0.583	0.435	-0.491	0.811	-0.484	0.698	0.0077	0.991
P54578-2	USP14	Ubiquitin carboxyl-terminal hydrolase 14;Ubiquitin carboxyl-terminal hydrolase	NA	0.682	0.751	1.04	0.329	0.583	0.615	0.358	0.917	-0.0996	0.974	-0.458	0.874
P30153	PPP2R1A	Serine/threonine-protein phosphatase 2A 65 kDa regulatory subunit A alpha isoform	NA	0.549	0.704	0.484	0.488	0.58	0.409	-0.0647	0.975	0.0314	0.983	0.0961	0.976
Q13421-4	MSLN	Mesothelin;Megakaryocyte-potentiating factor;Mesothelin, cleaved form	NA	-0.205	0.956	0.00699	0.995	0.579	0.761	0.212	0.962	0.784	0.8	0.572	0.892
Q9BUN1	MENT	Protein MENT	NA	0.0856	0.959	0.584	0.433	0.576	0.454	0.498	0.811	0.49	0.7	-0.00803	0.991
P18206-2	VCL	Vinculin	NA	-0.24	0.876	0.519	0.417	0.576	0.373	0.758	0.677	0.816	0.37	0.057	0.986
P28066	PSMA5	Proteasome subunit alpha type-5	NA	1.23	0.456	0.572	0.512	0.571	0.525	-0.662	0.792	-0.663	0.636	-0.000562	0.999
E7ETB3	DNPEP	Aspartyl aminopeptidase	NA	0.114	0.946	0.481	0.442	0.57	0.357	0.367	0.831	0.456	0.665	0.0894	0.974
P78371	CCT2	T-complex protein 1 subunit beta	NA	0.592	0.651	1.45	0.0256	0.569	0.335	0.856	0.664	-0.0234	0.983	-0.879	0.413
P23142	FBLN1	Fibulin-1	NA	0.275	0.903	0.959	0.28	0.569	0.504	0.684	0.792	0.294	0.849	-0.39	0.863
F8WE86	TCN2	Transcobalamin-2	NA	-0.748	0.704	0.917	0.33	0.569	0.583	1.66	0.514	1.32	0.312	-0.347	0.892
O43707	ACTN4	Alpha-actinin-4	NA	0.402	0.69	0.648	0.183	0.566	0.172	0.245	0.832	0.163	0.845	-0.0819	0.949
P29508	SERPINB3	Serpin B3;Serpin B4	NA	0.974	0.704	1.53	0.235	0.564	0.687	0.555	0.865	-0.41	0.858	-0.965	0.722
P52788	SMS	Spermine synthase	NA	0.38	0.704	0.606	0.24	0.562	0.23	0.226	0.86	0.181	0.845	-0.0446	0.986
P61163	ACTR1A	Alpha-centractin	NA	0.691	0.542	0.834	0.159	0.559	0.284	0.143	0.937	-0.132	0.892	-0.275	0.855
P60953	CDC42	Cell division control protein 42 homolog	NA	1.09	0.635	0.343	0.758	0.555	0.612	-0.745	0.792	-0.533	0.777	0.212	0.943
Q5KU26	COLEC12	Collectin-12	NA	0.616	0.738	0.336	0.747	0.554	0.584	-0.28	0.924	-0.0624	0.977	0.218	0.943
P34096	RNASE4	Ribonuclease 4	NA	0.133	0.959	0.135	0.918	0.553	0.662	0.00181	0.999	0.42	0.845	0.418	0.888
P61086	UBE2K	Ubiquitin-conjugating enzyme E2 K	NA	0.532	0.64	0.588	0.283	0.553	0.261	0.0566	0.972	0.0219	0.983	-0.0347	0.988
O15296-3	ALOX15B	Arachidonate 15-lipoxygenase B	Prostate enhanced; Cell type enhanced (Prostatic glandular cells)	-0.0496	0.992	0.836	0.33	0.549	0.543	0.886	0.762	0.599	0.695	-0.287	0.9
P12429	ANXA3	Annexin A3;Annexin	NA	0.44	0.651	0.503	0.283	0.547	0.188	0.063	0.953	0.107	0.894	0.0437	0.986
P50995-2	ANXA11	Annexin A11	NA	-0.0368	0.989	-0.073	0.916	0.545	0.343	-0.0363	0.986	0.581	0.561	0.618	0.597
P52907	CAPZA1	F-actin-capping protein subunit alpha-1	NA	0.207	0.876	0.559	0.304	0.54	0.287	0.352	0.811	0.333	0.718	-0.0189	0.991
P11234	RALB	Ras-related protein Ral-B	NA	0.375	0.876	0.447	0.678	0.538	0.623	0.0721	0.979	0.163	0.942	0.0908	0.986
A0A087WXM8	BCAM	Basal cell adhesion molecule	NA	0.396	0.761	0.544	0.384	0.537	0.401	0.148	0.938	0.141	0.908	-0.00741	0.991
P62195	PSMC5	26S protease regulatory subunit 8	NA	0.0624	0.959	0.362	0.524	0.535	0.341	0.3	0.841	0.472	0.611	0.172	0.913
P31949	S100A11	Protein S100-A11;Protein S100-A11, N-terminally processed	NA	0.332	0.69	0.347	0.334	0.534	0.122	0.0154	0.995	0.202	0.768	0.187	0.855
P00738	HP.1	Haptoglobin;Haptoglobin alpha chain;Haptoglobin beta chain	NA	-0.453	0.903	-0.678	0.634	0.532	0.732	-0.225	0.948	0.985	0.665	1.21	0.673
P35579	MYH9	Myosin-9	NA	0.175	0.863	0.33	0.426	0.528	0.178	0.155	0.91	0.353	0.611	0.198	0.863
Q99985	SEMA3C	Semaphorin-3C	NA	0.0249	0.995	0.0666	0.958	0.527	0.634	0.0417	0.995	0.502	0.788	0.46	0.863
Q99497	PARK7	Protein deglycase DJ-1	NA	0.461	0.704	0.469	0.378	0.526	0.316	0.00773	0.997	0.0654	0.97	0.0576	0.986
P62873	GNB1	Guanine nucleotide-binding protein G(I)/G(S)/G(T) subunit beta-1	NA	0.451	0.876	1.29	0.3	0.523	0.705	0.843	0.811	0.0715	0.983	-0.772	0.765
Q96PD5	PGLYRP2	N-acetylmuramoyl-L-alanine amidase	NA	0.472	0.852	0.939	0.348	0.523	0.639	0.467	0.86	0.0517	0.983	-0.415	0.875
O95716	RAB3D	Ras-related protein Rab-3D	NA	0.101	0.946	0.333	0.485	0.522	0.246	0.231	0.854	0.42	0.607	0.189	0.875
O75368	SH3BGRL	SH3 domain-binding glutamic acid-rich-like protein	NA	-0.0197	0.995	-0.462	0.567	0.521	0.533	-0.443	0.833	0.541	0.695	0.983	0.535
Q99733	NAP1L4	Nucleosome assembly protein 1-like 4	NA	0.569	0.704	0.731	0.3	0.52	0.457	0.162	0.937	-0.0483	0.976	-0.21	0.912
A0A0C4DFS2	CHODL	Chondrolectin	Testis enhanced	0.583	0.704	0.452	0.53	0.518	0.478	-0.13	0.946	-0.0651	0.974	0.0654	0.986
P54107	CRISP1	Cysteine-rich secretory protein 1	Epididymis enriched; Group enriched (Early spermatids, Late spermatids)	-0.138	0.946	0.651	0.456	0.513	0.596	0.789	0.788	0.651	0.665	-0.138	0.969
Q9UNF0-2	PACSIN2	Protein kinase C and casein kinase substrate in neurons protein 2	NA	-0.0125	0.997	0.179	0.894	0.511	0.661	0.191	0.946	0.523	0.788	0.332	0.909
Q15435	PPP1R7	Protein phosphatase 1 regulatory subunit 7	NA	0.623	0.307	0.741	0.0879	0.511	0.172	0.118	0.924	-0.112	0.882	-0.23	0.812
Q9BZQ8	FAM129A	Protein Niban	NA	0.434	0.738	0.983	0.183	0.509	0.457	0.549	0.792	0.0753	0.974	-0.474	0.722
P13797	PLS3	Plastin-3	NA	1.16	0.542	1.7	0.116	0.507	0.637	0.536	0.833	-0.655	0.695	-1.19	0.535
E9PHK0	CLEC3B	Tetranectin	NA	0.0689	0.971	-0.111	0.914	0.504	0.585	-0.18	0.946	0.435	0.783	0.615	0.722
P08118	MSMB	Beta-microseminoprotein	Prostate enriched; Cell type enriched (Prostatic glandular cells)	0.301	0.859	-0.297	0.678	0.503	0.457	-0.599	0.788	0.202	0.871	0.8	0.539
O75531	BANF1	Barrier-to-autointegration factor;Barrier-to-autointegration factor, N-terminally processed	NA	0.0201	0.995	0.185	0.744	0.499	0.315	0.165	0.923	0.479	0.587	0.313	0.784
E7EX73	EIF4G1	Eukaryotic translation initiation factor 4 gamma 1	NA	0.341	0.805	0.459	0.486	0.498	0.457	0.117	0.946	0.157	0.895	0.0396	0.989
P35442	THBS2	Thrombospondin-2	NA	0.223	0.903	-0.138	0.878	0.493	0.495	-0.361	0.845	0.27	0.843	0.631	0.673
P55072	VCP	Transitional endoplasmic reticulum ATPase	NA	0.371	0.704	0.548	0.235	0.492	0.235	0.177	0.909	0.121	0.882	-0.0556	0.983
Q02487-2	DSC2	Desmocollin-2	NA	0.235	0.946	0.115	0.944	0.488	0.757	-0.12	0.975	0.254	0.926	0.374	0.93
P05543	SERPINA7	Thyroxine-binding globulin	NA	-0.501	0.704	-0.303	0.631	0.488	0.419	0.197	0.923	0.989	0.236	0.792	0.499
E7EQR4	EZR	Ezrin	NA	-0.146	0.946	0.553	0.443	0.486	0.519	0.699	0.762	0.632	0.61	-0.0666	0.986
O75326	SEMA7A	Semaphorin-7A	NA	0.159	0.946	-0.342	0.744	0.486	0.639	-0.501	0.841	0.326	0.851	0.827	0.673
A0A0G2JIW1	HSPA1B	Heat shock 70 kDa protein 1B;Heat shock 70 kDa protein 1A	NA	0.305	0.735	0.601	0.212	0.484	0.258	0.295	0.811	0.179	0.842	-0.117	0.938
Q9UL25	RAB21	Ras-related protein Rab-21	NA	-0.00563	0.997	0.372	0.557	0.481	0.454	0.378	0.831	0.487	0.636	0.109	0.957
Q16610	ECM1	Extracellular matrix protein 1	Epididymis enriched	0.118	0.967	2.33	0.112	0.477	0.761	2.21	0.537	0.358	0.882	-1.85	0.455
P19801	AOC1	Amiloride-sensitive amine oxidase [copper-containing]	NA	0.454	0.826	0.422	0.662	0.474	0.634	-0.0325	0.995	0.0195	0.99	0.052	0.989
Q7Z7M0-2	MEGF8	Multiple epidermal growth factor-like domains protein 8	NA	0.485	0.724	0.69	0.31	0.468	0.503	0.205	0.924	-0.0174	0.988	-0.222	0.9
P31948-3	STIP1	Stress-induced-phosphoprotein 1	NA	0.691	0.724	1.5	0.159	0.464	0.671	0.807	0.792	-0.227	0.9	-1.03	0.597
P47755	CAPZA2	F-actin-capping protein subunit alpha-2	NA	0.699	0.768	0.99	0.378	0.462	0.717	0.29	0.937	-0.238	0.915	-0.528	0.863
P62937	PPIA	Peptidyl-prolyl cis-trans isomerase A;Peptidyl-prolyl cis-trans isomerase A, N-terminally processed;Peptidyl-prolyl cis-trans isomerase	NA	0.383	0.637	0.394	0.295	0.455	0.18	0.0115	0.995	0.0723	0.919	0.0608	0.959
A0A087X1K9	LYPLA1		NA	0.109	0.946	0.623	0.309	0.454	0.461	0.514	0.79	0.345	0.76	-0.169	0.93
P18669	PGAM1	Phosphoglycerate mutase 1	NA	-0.161	0.948	0.547	0.631	0.453	0.706	0.708	0.811	0.613	0.76	-0.0945	0.986
Q96G03	PGM2	Phosphoglucomutase-2	NA	0.983	0.542	0.434	0.606	0.453	0.612	-0.549	0.811	-0.53	0.7	0.0185	0.991
Q71U36	TUBA1A	Tubulin alpha-1A chain	NA	0.327	0.701	0.576	0.157	0.451	0.192	0.249	0.811	0.124	0.858	-0.125	0.897
Q8NCL4	GALNT6	Polypeptide N-acetylgalactosaminyltransferase 6	NA	0.397	0.789	0.619	0.371	0.448	0.538	0.222	0.923	0.051	0.976	-0.171	0.943
E9PQP6	FNTA	Protein farnesyltransferase/geranylgeranyltransferase type-1 subunit alpha	NA	0.461	0.735	0.492	0.472	0.446	0.533	0.0305	0.995	-0.0154	0.99	-0.0459	0.988
K7EKE8	PVRL2	Nectin-2	NA	0.33	0.898	0.349	0.744	0.446	0.685	0.0188	0.995	0.116	0.97	0.0976	0.986
Q14894	CRYM	Ketimine reductase mu-crystallin	NA	0.104	0.946	0.398	0.417	0.445	0.365	0.293	0.831	0.341	0.695	0.0479	0.986
Q96DZ1-2	ERLEC1	Endoplasmic reticulum lectin 1	NA	0.397	0.735	0.11	0.882	0.445	0.454	-0.287	0.848	0.048	0.975	0.335	0.812
P07355	ANXA2.1	Annexin A2;Annexin;Putative annexin A2-like protein	NA	0.123	0.903	0.279	0.446	0.444	0.2	0.156	0.897	0.32	0.611	0.164	0.869
Q8N3R9-2	MPP5	MAGUK p55 subfamily member 5	NA	-0.0823	0.946	0.454	0.367	0.437	0.391	0.536	0.762	0.519	0.532	-0.017	0.991
A0A0G2JQM1	AP2A2	AP-2 complex subunit alpha-2	NA	0.56	0.704	0.668	0.33	0.435	0.548	0.108	0.95	-0.125	0.935	-0.232	0.9
Q9H0W9	C11orf54	Ester hydrolase C11orf54	NA	0.855	0.678	1.44	0.157	0.435	0.679	0.59	0.817	-0.421	0.807	-1.01	0.597
O75874	IDH1	Isocitrate dehydrogenase [NADP] cytoplasmic	NA	0.175	0.859	0.4	0.309	0.435	0.231	0.225	0.831	0.26	0.695	0.0357	0.986
A0A087WUL9	PSMD13	26S proteasome non-ATPase regulatory subunit 13	NA	0.181	0.903	0.583	0.31	0.434	0.457	0.402	0.811	0.253	0.812	-0.149	0.938
P40227	CCT6A	T-complex protein 1 subunit zeta	NA	0.164	0.789	0.358	0.235	0.433	0.109	0.194	0.811	0.269	0.587	0.0759	0.936
Q06830	PRDX1	Peroxiredoxin-1	NA	0.236	0.792	0.288	0.495	0.433	0.285	0.0524	0.968	0.198	0.804	0.145	0.892
A0A087WVQ6	CLTC	Clathrin heavy chain;Clathrin heavy chain 1	NA	0.262	0.771	0.531	0.24	0.432	0.304	0.268	0.822	0.169	0.842	-0.0988	0.943
P11142	HSPA8.1	Heat shock cognate 71 kDa protein	NA	0.271	0.735	0.503	0.235	0.43	0.263	0.233	0.831	0.159	0.842	-0.0736	0.951
Q9Y624	F11R	Junctional adhesion molecule A	NA	1.21	0.64	-0.0085	0.993	0.427	0.757	-1.22	0.762	-0.781	0.695	0.435	0.888
P00918	CA2	Carbonic anhydrase 2	NA	0.333	0.925	-0.269	0.863	0.426	0.774	-0.602	0.854	0.0929	0.976	0.694	0.835
P50991	CCT4	T-complex protein 1 subunit delta	NA	0.777	0.654	0.0714	0.94	0.426	0.627	-0.706	0.788	-0.351	0.812	0.354	0.869
P48637	GSS	Glutathione synthetase	NA	0.297	0.926	1.15	0.321	0.425	0.757	0.852	0.794	0.128	0.974	-0.724	0.771
Q9H223	EHD4	EH domain-containing protein 4	NA	-0.217	0.926	0.241	0.796	0.421	0.659	0.458	0.841	0.638	0.655	0.18	0.943
Q9H3G5	CPVL	Probable serine carboxypeptidase CPVL	NA	0.239	0.946	2.62	0.102	0.419	0.823	2.38	0.573	0.18	0.97	-2.2	0.408
Q93099	HGD	Homogentisate 1,2-dioxygenase	NA	0.574	0.782	1.31	0.208	0.419	0.698	0.733	0.792	-0.155	0.942	-0.888	0.673
P00558	PGK1	Phosphoglycerate kinase 1	NA	0.207	0.852	0.33	0.449	0.41	0.343	0.124	0.924	0.203	0.804	0.0796	0.951
O60635	TSPAN1	Tetraspanin-1	NA	-0.0196	0.997	-1.89	0.439	0.41	0.917	-1.87	0.792	0.43	0.936	2.3	0.668
Q32MZ4-3	LRRFIP1	Leucine-rich repeat flightless-interacting protein 1	NA	0.37	0.793	0.639	0.33	0.409	0.563	0.269	0.909	0.0381	0.983	-0.231	0.892
A0A087WZG8	LIPI	Lipase member I	NA	1.4	0.542	1.56	0.217	0.407	0.772	0.154	0.962	-0.996	0.611	-1.15	0.649
Q14257	RCN2	Reticulocalbin-2	Epididymis enhanced; Cell type enhanced (Spermatocytes: 528.6)	0.391	0.789	0.624	0.359	0.406	0.586	0.233	0.917	0.015	0.99	-0.218	0.909
F6TLX2	GLOD4	Glyoxalase domain-containing protein 4	NA	0.225	0.876	0.687	0.282	0.403	0.519	0.463	0.792	0.178	0.872	-0.284	0.863
P07384	CAPN1	Calpain-1 catalytic subunit	NA	0.572	0.542	0.587	0.235	0.401	0.39	0.0152	0.995	-0.171	0.845	-0.186	0.875
P49189	ALDH9A1	4-trimethylaminobutyraldehyde dehydrogenase	NA	0.558	0.64	0.603	0.293	0.4	0.47	0.0451	0.975	-0.157	0.882	-0.202	0.888
Q92597	NDRG1	Protein NDRG1	NA	0.00393	0.997	0.189	0.768	0.4	0.499	0.185	0.923	0.396	0.695	0.21	0.89
A0A087X1Z3	PSME2	Proteasome activator complex subunit 2	NA	0.965	0.542	0.0283	0.977	0.398	0.66	-0.937	0.677	-0.567	0.682	0.369	0.863
Q96CW9-2	NTNG2	Netrin-G2	NA	-0.723	0.542	-0.503	0.417	0.397	0.538	0.22	0.91	1.12	0.17	0.901	0.431
P21810	BGN	Biglycan	NA	0.501	0.789	1.68	0.0769	0.396	0.687	1.18	0.664	-0.105	0.97	-1.28	0.413
Q00577	PURA	Transcriptional activator protein Pur-alpha	NA	0.165	0.946	0.482	0.571	0.395	0.685	0.317	0.91	0.23	0.882	-0.0874	0.986
P46940	IQGAP1	Ras GTPase-activating-like protein IQGAP1	NA	0.352	0.738	0.737	0.208	0.392	0.475	0.386	0.811	0.04	0.976	-0.346	0.761
P01019	AGT	Angiotensinogen;Angiotensin-1;Angiotensin-2;Angiotensin-3;Angiotensin-4;Angiotensin 1-9;Angiotensin 1-7;Angiotensin 1-5;Angiotensin 1-4	NA	0.334	0.873	0.358	0.7	0.391	0.685	0.0242	0.995	0.0568	0.977	0.0326	0.991
P13639	EEF2	Elongation factor 2	NA	0.342	0.651	0.379	0.295	0.387	0.239	0.0369	0.973	0.0451	0.965	0.0082	0.991
Q9NSK0	KLC4	Kinesin light chain 4	NA	-0.398	0.859	-0.217	0.838	0.387	0.706	0.181	0.946	0.785	0.611	0.604	0.74
P25786	PSMA1	Proteasome subunit alpha type-1	NA	0.542	0.798	1.07	0.3	0.383	0.747	0.532	0.841	-0.16	0.942	-0.692	0.737
Q9GZT8-2	NIF3L1	NIF3-like protein 1	NA	0.0533	0.967	0.173	0.789	0.379	0.533	0.12	0.946	0.326	0.768	0.206	0.892
P11766	ADH5	Alcohol dehydrogenase class-3	NA	0.222	0.925	0.911	0.295	0.374	0.69	0.689	0.792	0.152	0.935	-0.537	0.761
P30520	ADSS	Adenylosuccinate synthetase isozyme 2	NA	0.275	0.859	0.0689	0.922	0.373	0.558	-0.206	0.917	0.0982	0.942	0.305	0.855
P34913	EPHX2	Bifunctional epoxide hydrolase 2;Cytosolic epoxide hydrolase 2;Lipid-phosphate phosphatase	NA	0.374	0.789	0.334	0.631	0.373	0.607	-0.0405	0.986	-0.00144	0.998	0.0391	0.989
P47756-2	CAPZB	F-actin-capping protein subunit beta	NA	0.934	0.724	1.68	0.212	0.37	0.821	0.745	0.831	-0.564	0.811	-1.31	0.617
Q9NY33	DPP3	Dipeptidyl peptidase 3	NA	0.742	0.635	0.718	0.305	0.369	0.621	-0.0241	0.995	-0.372	0.77	-0.348	0.853
A0A0G2JNZ7	DDR1	Epithelial discoidin domain-containing receptor 1	NA	-0.059	0.995	0.254	0.906	0.367	0.87	0.313	0.946	0.427	0.885	0.114	0.988
O43488	AKR7A2	Aflatoxin B1 aldehyde reductase member 2	NA	0.771	0.691	0.845	0.327	0.366	0.705	0.0733	0.975	-0.406	0.804	-0.479	0.824
Q15257-2	PPP2R4	Serine/threonine-protein phosphatase 2A activator	NA	0.584	0.659	1.15	0.0879	0.36	0.588	0.563	0.784	-0.224	0.845	-0.787	0.509
A0A087WXP0	AZU1	Azurocidin	NA	0.407	0.903	-0.159	0.915	0.359	0.823	-0.566	0.864	-0.0486	0.983	0.517	0.875
Q9UIQ6-3	LNPEP	Leucyl-cystinyl aminopeptidase;Leucyl-cystinyl aminopeptidase, pregnancy serum form	NA	0.281	0.903	0.473	0.571	0.357	0.705	0.192	0.942	0.0759	0.974	-0.116	0.976
O75882-3	ATRN	Attractin	NA	0.102	0.903	0.196	0.524	0.355	0.221	0.0937	0.924	0.253	0.611	0.159	0.845
P30044-2	PRDX5	Peroxiredoxin-5, mitochondrial	NA	0.236	0.805	0.277	0.54	0.355	0.448	0.0413	0.975	0.119	0.882	0.0777	0.958
P62258	YWHAE	14-3-3 protein epsilon	NA	0.192	0.798	0.388	0.295	0.352	0.312	0.196	0.833	0.16	0.808	-0.0356	0.986
P14618	PKM	Pyruvate kinase PKM;Pyruvate kinase	NA	0.247	0.704	0.362	0.282	0.351	0.243	0.115	0.91	0.104	0.861	-0.0111	0.991
Q13200	PSMD2	26S proteasome non-ATPase regulatory subunit 2	NA	0.562	0.704	0.647	0.371	0.349	0.675	0.0844	0.972	-0.213	0.882	-0.297	0.875
P84077	ARF1	ADP-ribosylation factor 1;ADP-ribosylation factor 3	NA	-0.226	0.946	1.27	0.31	0.348	0.826	1.49	0.677	0.574	0.804	-0.918	0.722
P25789	PSMA4	Proteasome subunit alpha type-4;Proteasome subunit alpha type;Proteasome subunit beta type	NA	1.02	0.64	0.881	0.371	0.348	0.768	-0.141	0.953	-0.674	0.695	-0.533	0.839
O00299	CLIC1	Chloride intracellular channel protein 1	NA	0.243	0.738	0.241	0.52	0.347	0.341	-0.00116	0.998	0.104	0.882	0.106	0.93
P04406	GAPDH	Glyceraldehyde-3-phosphate dehydrogenase	NA	0.268	0.789	0.458	0.33	0.346	0.47	0.19	0.909	0.078	0.942	-0.112	0.943
P49223	SPINT3	Kunitz-type protease inhibitor 3	Epididymis enriched; Seminal Vesicle enriched (Basal prostatic cells, Endometrial ciliated cells, Glandular and luminal cells, Suprabasal keratinocytes, Urothelial cells)	0.351	0.946	2.7	0.212	0.345	0.915	2.35	0.677	-0.00588	0.998	-2.35	0.547
P13796	LCP1	Plastin-2	Epididymis enriched	0.154	0.876	0.647	0.157	0.339	0.415	0.493	0.677	0.185	0.808	-0.308	0.722
H7C3P4	GNS	N-acetylglucosamine-6-sulfatase	NA	-0.0475	0.956	0.177	0.634	0.335	0.34	0.225	0.819	0.383	0.479	0.158	0.869
Q08257-3	CRYZ	Quinone oxidoreductase	NA	-0.0853	0.961	0.434	0.607	0.333	0.717	0.519	0.819	0.419	0.781	-0.1	0.985
P31150	GDI1	Rab GDP dissociation inhibitor alpha	NA	0.203	0.906	1.17	0.112	0.33	0.658	0.964	0.664	0.127	0.926	-0.837	0.509
Q99460-2	PSMD1	26S proteasome non-ATPase regulatory subunit 1	NA	-0.192	0.906	0.693	0.287	0.329	0.629	0.885	0.664	0.521	0.611	-0.364	0.807
Q06323	PSME1	Proteasome activator complex subunit 1	NA	-0.0606	0.967	-0.136	0.867	0.323	0.661	-0.0754	0.972	0.383	0.754	0.459	0.736
Q06210-2	GFPT1	Glutamine--fructose-6-phosphate aminotransferase [isomerizing] 1	NA	0.431	0.704	0.301	0.571	0.322	0.574	-0.129	0.937	-0.109	0.918	0.0206	0.991
Q9Y5P6	GMPPB	Mannose-1-phosphate guanyltransferase beta	NA	0.545	0.859	0.696	0.571	0.322	0.844	0.151	0.968	-0.222	0.935	-0.373	0.913
P46926	GNPDA1	Glucosamine-6-phosphate isomerase 1;Glucosamine-6-phosphate isomerase	NA	0.799	0.704	1.2	0.267	0.322	0.8	0.403	0.91	-0.477	0.804	-0.88	0.677
P28070	PSMB4	Proteasome subunit beta type-4	NA	0.413	0.798	1.21	0.157	0.322	0.707	0.796	0.762	-0.0909	0.974	-0.887	0.572
O43581-6	SYT7	Synaptotagmin-7	NA	0.122	0.964	0.324	0.805	0.32	0.844	0.203	0.948	0.198	0.942	-0.00464	0.998
O14980	XPO1	Exportin-1	NA	0.448	0.704	0.27	0.657	0.32	0.608	-0.178	0.923	-0.128	0.905	0.0505	0.986
P11717	IGF2R	Cation-independent mannose-6-phosphate receptor	NA	-0.154	0.907	0.0303	0.96	0.318	0.557	0.184	0.91	0.472	0.589	0.288	0.823
P61019	RAB2A	Ras-related protein Rab-2A;Ras-related protein Rab-2B	NA	-0.537	0.798	0.121	0.916	0.317	0.798	0.657	0.811	0.854	0.611	0.197	0.943
P31947	SFN	14-3-3 protein sigma	NA	0.305	0.735	0.277	0.539	0.317	0.495	-0.0275	0.986	0.0122	0.988	0.0397	0.986
P00450	CP.1	Ceruloplasmin	NA	0.111	0.946	0.0139	0.983	0.316	0.572	-0.0973	0.946	0.205	0.842	0.302	0.812
P68402	PAFAH1B2	Platelet-activating factor acetylhydrolase IB subunit beta	NA	0.06	0.971	0.45	0.535	0.311	0.705	0.39	0.841	0.252	0.851	-0.138	0.946
P08473	MME	Neprilysin	NA	0.466	0.724	0.403	0.535	0.306	0.68	-0.0629	0.975	-0.16	0.892	-0.0972	0.973
J3KR44	OTUB1	Ubiquitin thioesterase OTUB1	NA	-0.157	0.946	0.926	0.295	0.304	0.761	1.08	0.677	0.461	0.771	-0.622	0.722
P35573-2	AGL	Glycogen debranching enzyme;4-alpha-glucanotransferase;Amylo-alpha-1,6-glucosidase	NA	-0.0829	0.959	0.456	0.504	0.303	0.688	0.538	0.792	0.386	0.76	-0.152	0.943
C9JIF9	APEH	Acylamino-acid-releasing enzyme	NA	0.145	0.873	0.229	0.532	0.301	0.415	0.0832	0.943	0.155	0.823	0.0719	0.943
P48163	ME1	NADP-dependent malic enzyme	NA	-0.321	0.859	-0.188	0.809	0.294	0.717	0.133	0.946	0.615	0.611	0.481	0.738
F6UPZ7	TNFRSF14	Tumor necrosis factor receptor superfamily member 14	NA	-0.739	0.651	-0.5	0.512	0.294	0.736	0.24	0.923	1.03	0.312	0.793	0.597
O95433-2	AHSA1	Activator of 90 kDa heat shock protein ATPase homolog 1	NA	0.337	0.789	0.882	0.17	0.292	0.656	0.545	0.762	-0.0449	0.976	-0.59	0.639
P13688-2	CEACAM1	Carcinoembryonic antigen-related cell adhesion molecule 1	NA	-0.0322	0.995	0.69	0.405	0.292	0.766	0.723	0.788	0.324	0.842	-0.398	0.863
A0A087WY45	ELSPBP1	Epididymal sperm-binding protein 1	NA	1.23	0.724	2.23	0.217	0.286	0.917	1	0.831	-0.942	0.768	-1.94	0.572
P40121	CAPG	Macrophage-capping protein	NA	0.673	0.637	0.226	0.744	0.285	0.688	-0.447	0.811	-0.388	0.72	0.0586	0.986
A0A087X0S5	COL6A1	Collagen alpha-1(VI) chain	NA	-0.0976	0.946	-0.034	0.96	0.285	0.654	0.0635	0.972	0.383	0.695	0.319	0.823
P16152	CBR1	Carbonyl reductase [NADPH] 1	NA	0.168	0.946	-0.138	0.914	0.281	0.833	-0.306	0.924	0.114	0.974	0.419	0.875
P04075	ALDOA	Fructose-bisphosphate aldolase A;Fructose-bisphosphate aldolase	NA	0.0503	0.959	0.364	0.425	0.276	0.577	0.314	0.811	0.226	0.796	-0.0877	0.946
Q5H9A7	TIMP1	Metalloproteinase inhibitor 1	NA	0.293	0.852	0.233	0.739	0.275	0.69	-0.0598	0.975	-0.0179	0.987	0.0418	0.988
Q01518	CAP1	Adenylyl cyclase-associated protein 1	NA	0.331	0.751	0.592	0.282	0.272	0.634	0.261	0.845	-0.0588	0.974	-0.32	0.781
Q15084-3	PDIA6	Protein disulfide-isomerase A6	NA	0.674	0.637	0.543	0.381	0.268	0.705	-0.131	0.946	-0.406	0.7	-0.275	0.874
Q9BUD6	SPON2	Spondin-2	NA	0.228	0.946	-0.0994	0.945	0.268	0.868	-0.328	0.924	0.0401	0.984	0.368	0.91
P23528	CFL1	Cofilin-1	NA	0.0418	0.956	0.0994	0.788	0.263	0.438	0.0575	0.946	0.221	0.697	0.163	0.861
P18085	ARF4	ADP-ribosylation factor 4	NA	-0.362	0.895	0.787	0.446	0.262	0.847	1.15	0.753	0.624	0.741	-0.525	0.855
P42702	LIFR	Leukemia inhibitory factor receptor	NA	0.0968	0.946	0.254	0.711	0.261	0.706	0.157	0.937	0.164	0.882	0.00686	0.991
Q96KP4	CNDP2	Cytosolic non-specific dipeptidase	NA	0.0527	0.959	0.379	0.417	0.259	0.615	0.326	0.811	0.207	0.812	-0.119	0.94
P30041	PRDX6	Peroxiredoxin-6	NA	0.358	0.704	0.453	0.315	0.254	0.608	0.0953	0.946	-0.104	0.902	-0.199	0.871
P01591	IGJ	Immunoglobulin J chain	NA	-0.572	0.876	1.98	0.212	0.251	0.917	2.55	0.514	0.823	0.768	-1.73	0.555
P20073-2	ANXA7	Annexin A7	NA	-0.819	0.725	-0.363	0.775	0.249	0.874	0.455	0.91	1.07	0.589	0.613	0.839
A0A0A0MQX7	SPOCK1	Testican-1	NA	0.488	0.798	0.0293	0.977	0.247	0.839	-0.458	0.845	-0.241	0.882	0.218	0.943
P09758	TACSTD2	Tumor-associated calcium signal transducer 2	NA	-0.472	0.704	-0.196	0.773	0.247	0.717	0.276	0.865	0.719	0.422	0.444	0.722
P36871	PGM1	Phosphoglucomutase-1	NA	0.561	0.8	1.19	0.285	0.245	0.865	0.628	0.831	-0.317	0.872	-0.945	0.673
P54289-5	CACNA2D1	Voltage-dependent calcium channel subunit alpha-2/delta-1;Voltage-dependent calcium channel subunit alpha-2-1;Voltage-dependent calcium channel subunit delta-1	NA	0.0794	0.959	0.292	0.71	0.241	0.774	0.213	0.924	0.162	0.902	-0.0506	0.988
P78417	GSTO1	Glutathione S-transferase omega-1	NA	0.0778	0.946	0.419	0.335	0.241	0.621	0.341	0.792	0.163	0.845	-0.179	0.875
P31153	MAT2A	S-adenosylmethionine synthase isoform type-2	NA	0.376	0.859	0.853	0.311	0.241	0.823	0.477	0.831	-0.135	0.942	-0.612	0.722
Q9NQR4	NIT2	Omega-amidase NIT2	NA	-0.0954	0.956	0.0264	0.977	0.241	0.795	0.122	0.95	0.336	0.808	0.214	0.93
H3BLU2	LSAMP	Limbic system-associated membrane protein	NA	0.451	0.735	0.457	0.488	0.24	0.758	0.00605	0.998	-0.211	0.862	-0.217	0.9
P07195	LDHB	L-lactate dehydrogenase B chain;L-lactate dehydrogenase	NA	0.0871	0.946	0.44	0.33	0.23	0.649	0.353	0.792	0.143	0.867	-0.21	0.863
P20336	RAB3A	Ras-related protein Rab-3A	NA	-1.18	0.789	-1.52	0.449	0.229	0.954	-0.34	0.948	1.41	0.695	1.75	0.677
Q15833-2	STXBP2	Syntaxin-binding protein 2	NA	0.274	0.903	0.363	0.7	0.227	0.843	0.0895	0.973	-0.0464	0.983	-0.136	0.967
F5H442	TSG101	Tumor susceptibility gene 101 protein	NA	0.288	0.906	0.298	0.773	0.225	0.857	0.0102	0.998	-0.0624	0.977	-0.0726	0.988
Q7Z4W1	DCXR	L-xylulose reductase	NA	0.479	0.839	0.91	0.35	0.222	0.869	0.43	0.882	-0.257	0.882	-0.688	0.736
P02671	FGA	Fibrinogen alpha chain;Fibrinopeptide A;Fibrinogen alpha chain	NA	-0.0897	0.961	-0.789	0.342	0.222	0.844	-0.699	0.792	0.312	0.845	1.01	0.539
Q9NQW7	XPNPEP1	Xaa-Pro aminopeptidase 1	NA	0.377	0.798	0.782	0.288	0.215	0.808	0.406	0.831	-0.162	0.902	-0.567	0.707
E9PLK3	NPEPPS	Puromycin-sensitive aminopeptidase	NA	-0.0136	0.995	0.403	0.31	0.212	0.63	0.417	0.762	0.225	0.76	-0.191	0.863
P20337	RAB3B	Ras-related protein Rab-3B	Group enriched (Prostate, Brain, Pituitary Gland)	0.139	0.915	0.18	0.744	0.212	0.703	0.0409	0.975	0.0724	0.949	0.0316	0.988
Q9BWD1	ACAT2	Acetyl-CoA acetyltransferase, cytosolic	NA	0.499	0.735	0.464	0.523	0.211	0.821	-0.0346	0.995	-0.287	0.841	-0.253	0.892
P00390-2	GSR	Glutathione reductase, mitochondrial	NA	0.0239	0.989	0.316	0.417	0.206	0.634	0.292	0.792	0.182	0.804	-0.11	0.93
O75131	CPNE3	Copine-3	NA	0.164	0.946	0.158	0.9	0.203	0.881	-0.00525	0.998	0.039	0.983	0.0443	0.991
Q14508	WFDC2	WAP four-disulfide core domain protein 2	NA	0.146	0.946	-0.0556	0.955	0.203	0.844	-0.202	0.937	0.0571	0.976	0.259	0.9
O00264	PGRMC1	Membrane-associated progesterone receptor component 1	NA	0.291	0.903	0.14	0.9	0.197	0.869	-0.151	0.946	-0.0939	0.974	0.0571	0.988
P11021	HSPA5	78 kDa glucose-regulated protein	NA	0.281	0.771	0.0149	0.977	0.194	0.706	-0.266	0.831	-0.0869	0.929	0.179	0.875
P49588	AARS	Alanine--tRNA ligase, cytoplasmic	NA	0.0406	0.964	0.34	0.412	0.192	0.685	0.299	0.811	0.152	0.845	-0.147	0.892
P51159	RAB27A	Ras-related protein Rab-27A	NA	0.168	0.907	0.313	0.571	0.192	0.768	0.146	0.937	0.0244	0.983	-0.121	0.943
P06396	GSN	Gelsolin	NA	-0.0354	0.964	-0.211	0.561	0.189	0.634	-0.176	0.854	0.225	0.718	0.401	0.585
Q15847	ADIRF	Adipogenesis regulatory factor	NA	0.156	0.953	1.28	0.282	0.188	0.917	1.12	0.762	0.032	0.987	-1.09	0.647
Q9Y2A7	NCKAP1	Nck-associated protein 1	NA	0.424	0.852	-0.382	0.7	0.188	0.88	-0.806	0.788	-0.236	0.882	0.57	0.764
P68371	TUBB4B	Tubulin beta-4B chain	NA	0.356	0.789	0.823	0.212	0.187	0.808	0.467	0.792	-0.169	0.882	-0.636	0.605
O60701-2	UGDH	UDP-glucose 6-dehydrogenase	NA	0.381	0.863	0.387	0.704	0.186	0.882	0.00689	0.998	-0.195	0.915	-0.202	0.943
P25774-2	CTSS	Cathepsin S	NA	0.131	0.959	-0.44	0.744	0.182	0.926	-0.571	0.854	0.0503	0.983	0.622	0.844
P49419-2	ALDH7A1	Alpha-aminoadipic semialdehyde dehydrogenase	NA	0.583	0.789	0.903	0.371	0.181	0.911	0.32	0.923	-0.402	0.842	-0.722	0.735
P61981	YWHAG	14-3-3 protein gamma;14-3-3 protein gamma, N-terminally processed	NA	-0.11	0.956	-0.196	0.838	0.18	0.873	-0.0861	0.974	0.29	0.851	0.376	0.863
Q9NZP8	C1RL	Complement C1r subcomponent-like protein	NA	-0.118	0.971	0.466	0.768	0.178	0.944	0.584	0.904	0.296	0.915	-0.288	0.943
P04196	HRG	Histidine-rich glycoprotein	NA	-0.0407	0.995	-1.1	0.359	0.177	0.93	-1.06	0.788	0.218	0.935	1.27	0.597
Q9Y5Z0-5	BACE2	Beta-secretase 2	NA	-0.825	0.542	-0.141	0.863	0.173	0.844	0.684	0.762	0.999	0.298	0.315	0.863
P45974-2	USP5	Ubiquitin carboxyl-terminal hydrolase 5	NA	0.287	0.88	0.449	0.568	0.172	0.872	0.162	0.946	-0.114	0.95	-0.276	0.892
Q96QK1	VPS35	Vacuolar protein sorting-associated protein 35	NA	-0.212	0.926	-0.391	0.656	0.171	0.88	-0.178	0.943	0.383	0.804	0.561	0.737
Q04760	GLO1	Lactoylglutathione lyase	NA	0.378	0.883	0.18	0.894	0.167	0.924	-0.199	0.946	-0.211	0.918	-0.0127	0.991
P13489	RNH1	Ribonuclease inhibitor	NA	0.645	0.704	0.237	0.793	0.167	0.881	-0.408	0.845	-0.479	0.75	-0.0708	0.986
P56851	EDDM3B	Epididymal secretory protein E3-beta	Epididymis enriched	0.32	0.946	2.68	0.156	0.166	0.955	2.36	0.664	-0.154	0.974	-2.51	0.408
P10253	GAA	Lysosomal alpha-glucosidase;76 kDa lysosomal alpha-glucosidase;70 kDa lysosomal alpha-glucosidase	NA	0.249	0.734	0.47	0.212	0.155	0.698	0.22	0.822	-0.0947	0.882	-0.315	0.673
D6RGG3	COL12A1	Collagen alpha-1(XII) chain	NA	-0.161	0.956	1.06	0.398	0.151	0.947	1.22	0.762	0.312	0.892	-0.907	0.722
P27797	CALR	Calreticulin	NA	0.784	0.64	0.502	0.522	0.145	0.901	-0.282	0.91	-0.639	0.611	-0.357	0.863
Q9H0U4	RAB1B	Ras-related protein Rab-1B	NA	0.262	0.926	1.08	0.31	0.143	0.94	0.815	0.792	-0.118	0.974	-0.933	0.673
Q9HC84	MUC5B	Mucin-5B	NA	-0.378	0.948	0.0389	0.988	0.142	0.97	0.417	0.948	0.52	0.918	0.103	0.991
O00194	RAB27B	Ras-related protein Rab-27B	NA	0.629	0.732	0.18	0.872	0.14	0.924	-0.449	0.845	-0.49	0.769	-0.0402	0.991
Q9Y490	TLN1	Talin-1	NA	0.28	0.704	0.374	0.31	0.139	0.747	0.0934	0.937	-0.141	0.843	-0.234	0.761
Q9HAT2-2	SIAE	Sialate O-acetylesterase	NA	0.0391	0.961	0.159	0.699	0.133	0.761	0.119	0.923	0.0939	0.885	-0.0256	0.988
Q9NZ53-2	PODXL2	Podocalyxin-like protein 2	NA	-0.31	0.93	-0.51	0.72	0.132	0.955	-0.201	0.95	0.441	0.851	0.642	0.855
F5H6E2	MYO1C	Unconventional myosin-Ic	NA	0.076	0.959	-0.0871	0.914	0.128	0.898	-0.163	0.937	0.0518	0.976	0.215	0.908
Q9Y376	CAB39	Calcium-binding protein 39	NA	0.664	0.704	-0.157	0.882	0.126	0.925	-0.821	0.762	-0.538	0.698	0.283	0.892
Q8IZP9-9	GPR64	G-protein coupled receptor 64	NA	0.978	0.704	1.98	0.143	0.125	0.955	1.01	0.792	-0.853	0.687	-1.86	0.408
H7BYW6	PDGFA	Platelet-derived growth factor subunit A	NA	-0.324	0.926	-0.14	0.924	0.125	0.955	0.185	0.953	0.449	0.849	0.265	0.943
P32119	PRDX2	Peroxiredoxin-2	NA	0.385	0.659	0.267	0.514	0.122	0.813	-0.118	0.924	-0.263	0.7	-0.145	0.892
Q08431	MFGE8	Lactadherin;Lactadherin short form;Medin	NA	0.727	0.718	1.76	0.102	0.121	0.944	1.03	0.762	-0.606	0.718	-1.64	0.285
P30101	PDIA3.1	Protein disulfide-isomerase A3	NA	0.519	0.613	0.221	0.655	0.121	0.844	-0.298	0.817	-0.398	0.611	-0.1	0.943
P61158	ACTR3	Actin-related protein 3	NA	0.221	0.946	0.148	0.914	0.117	0.955	-0.0729	0.982	-0.105	0.974	-0.0317	0.991
P15907	ST6GAL1	Beta-galactoside alpha-2,6-sialyltransferase 1	NA	-0.185	0.946	0.641	0.561	0.11	0.955	0.827	0.792	0.296	0.882	-0.531	0.863
P30085	CMPK1	UMP-CMP kinase	NA	-0.103	0.946	0.225	0.72	0.105	0.902	0.328	0.831	0.207	0.845	-0.121	0.943
Q8WUM4	PDCD6IP	Programmed cell death 6-interacting protein	NA	-0.118	0.926	0.131	0.797	0.105	0.869	0.249	0.841	0.223	0.804	-0.0257	0.989
Q14204	DYNC1H1	Cytoplasmic dynein 1 heavy chain 1	NA	0.278	0.876	1.08	0.17	0.104	0.93	0.798	0.733	-0.174	0.892	-0.972	0.49
P14550	AKR1A1	Alcohol dehydrogenase [NADP(+)]	NA	0.142	0.906	0.307	0.514	0.0955	0.881	0.165	0.91	-0.0467	0.974	-0.212	0.863
P35052	GPC1	Glypican-1;Secreted glypican-1	NA	0.855	0.651	0.641	0.449	0.0946	0.955	-0.214	0.937	-0.761	0.61	-0.547	0.765
P10586-2	PTPRF	Receptor-type tyrosine-protein phosphatase F	NA	0.0652	0.946	0.214	0.627	0.0944	0.869	0.148	0.91	0.0292	0.976	-0.119	0.93
P43490	NAMPT	Nicotinamide phosphoribosyltransferase	NA	-0.233	0.863	-0.0249	0.971	0.0941	0.918	0.208	0.91	0.327	0.76	0.119	0.943
Q8NCW5-2	APOA1BP	NAD(P)H-hydrate epimerase	NA	0.139	0.953	0.384	0.738	0.0936	0.958	0.244	0.937	-0.0459	0.983	-0.29	0.93
P31939-2	ATIC	Bifunctional purine biosynthesis protein PURH;Phosphoribosylaminoimidazolecarboxamide formyltransferase;IMP cyclohydrolase	NA	0.0472	0.991	0.743	0.351	0.0933	0.951	0.696	0.788	0.0461	0.983	-0.65	0.707
Q86SF2	GALNT7	N-acetylgalactosaminyltransferase 7;Polypeptide N-acetylgalactosaminyltransferase	NA	-0.0161	0.995	0.264	0.524	0.0928	0.869	0.281	0.811	0.109	0.882	-0.172	0.875
P14384	CPM	Carboxypeptidase M	NA	0.098	0.946	0.248	0.701	0.0914	0.924	0.15	0.937	-0.0066	0.996	-0.157	0.936
Q9UK41	VPS28	Vacuolar protein sorting-associated protein 28 homolog	NA	-0.767	0.735	-0.653	0.561	0.0911	0.96	0.114	0.974	0.858	0.636	0.744	0.738
H0Y2X5	ALDH1A3	Aldehyde dehydrogenase family 1 member A3	Prostate enhanced; Cell type enhanced (Basal prostatic cells, Leydig cells, Prostatic glandular cells)	0.171	0.937	0.0255	0.977	0.091	0.944	-0.146	0.946	-0.0802	0.974	0.0655	0.986
Q96EU7	C1GALT1C1	C1GALT1-specific chaperone 1	NA	-0.254	0.927	0.289	0.797	0.089	0.96	0.542	0.841	0.343	0.858	-0.2	0.943
O43776	NARS	Asparagine--tRNA ligase, cytoplasmic	NA	0.0303	0.995	-0.345	0.561	0.0877	0.93	-0.375	0.819	0.0574	0.974	0.433	0.722
O75976	CPD	Carboxypeptidase D	NA	0.787	0.704	0.293	0.789	0.0871	0.96	-0.495	0.848	-0.7	0.682	-0.206	0.943
P25311	AZGP1	Zinc-alpha-2-glycoprotein	NA	0.581	0.793	1.24	0.267	0.0866	0.96	0.657	0.822	-0.494	0.804	-1.15	0.597
P40925	MDH1.1	Malate dehydrogenase, cytoplasmic;Malate dehydrogenase	NA	0.124	0.925	0.48	0.309	0.0845	0.905	0.356	0.792	-0.0393	0.975	-0.395	0.677
P07686	HEXB	Beta-hexosaminidase subunit beta;Beta-hexosaminidase subunit beta chain B;Beta-hexosaminidase subunit beta chain A	NA	-0.0618	0.946	0.327	0.322	0.0809	0.854	0.389	0.677	0.143	0.813	-0.246	0.722
P28907	CD38	ADP-ribosyl cyclase/cyclic ADP-ribose hydrolase 1	NA	0.162	0.913	0.0578	0.929	0.0801	0.931	-0.105	0.946	-0.0823	0.949	0.0223	0.991
Q9BYF1	ACE2	Angiotensin-converting enzyme 2;Processed angiotensin-converting enzyme 2	Testis enhanced; Group enriched (Early spermatids, Late spermatids)	-0.187	0.945	-0.618	0.446	0.078	0.956	-0.431	0.841	0.265	0.861	0.696	0.677
P53618	COPB1	Coatomer subunit beta	NA	0.0844	0.948	0.192	0.764	0.0759	0.942	0.108	0.946	-0.00855	0.994	-0.116	0.943
P02751-14	FN1.1	Fibronectin;Anastellin;Ugl-Y1;Ugl-Y2;Ugl-Y3	NA	0.0901	0.995	-0.476	0.808	0.0752	0.977	-0.566	0.923	-0.0149	0.998	0.551	0.913
F8VZY9	KRT18	Keratin, type I cytoskeletal 18	NA	0.816	0.789	0.675	0.662	0.0705	0.972	-0.142	0.975	-0.746	0.78	-0.604	0.875
P34059	GALNS	N-acetylgalactosamine-6-sulfatase	NA	0.0139	0.995	0.56	0.3	0.0642	0.945	0.546	0.762	0.0503	0.974	-0.496	0.668
Q9H8J5	MANSC1	MANSC domain-containing protein 1	NA	-0.235	0.915	-0.107	0.914	0.0638	0.96	0.129	0.95	0.299	0.846	0.17	0.943
H3BVD9	SPINT1	Kunitz-type protease inhibitor 1	NA	-0.16	0.903	-0.0264	0.962	0.0627	0.944	0.133	0.933	0.222	0.808	0.0891	0.952
Q12841	FSTL1	Follistatin-related protein 1	NA	0.303	0.757	-0.0597	0.916	0.0607	0.944	-0.362	0.792	-0.242	0.788	0.12	0.943
Q5T749	KPRP	Keratinocyte proline-rich protein	NA	0.461	0.771	0.243	0.773	0.0548	0.963	-0.218	0.924	-0.406	0.777	-0.188	0.943
Q00796	SORD	Sorbitol dehydrogenase	NA	0.253	0.839	0.0784	0.907	0.0538	0.955	-0.175	0.917	-0.2	0.843	-0.0245	0.991
Q13813-3	SPTAN1	Spectrin alpha chain, non-erythrocytic 1	NA	0.136	0.946	0.282	0.773	0.0524	0.969	0.146	0.948	-0.0834	0.974	-0.229	0.938
O75083	WDR1	WD repeat-containing protein 1	NA	-0.0488	0.961	0.29	0.524	0.0497	0.955	0.339	0.792	0.0985	0.913	-0.241	0.842
P19440	GGT1	Gamma-glutamyltranspeptidase 1;Gamma-glutamyltranspeptidase 1 heavy chain;Gamma-glutamyltranspeptidase 1 light chain;Putative gamma-glutamyltranspeptidase 3;Putative gamma-glutamyltranspeptidase 3 heavy chain;Putative gamma-glutamyltranspeptidase 3 light chain;Inactive gamma-glutamyltranspeptidase 2	NA	0.313	0.754	0.667	0.208	0.0494	0.955	0.354	0.81	-0.263	0.777	-0.618	0.509
E9PQD7	RPS2	40S ribosomal protein S2	NA	0.434	0.734	0.0815	0.914	0.0463	0.961	-0.352	0.831	-0.388	0.718	-0.0353	0.989
P04040	CAT	Catalase	NA	-0.346	0.88	0.0681	0.955	0.0452	0.972	0.414	0.882	0.392	0.832	-0.0228	0.991
P17050	NAGA	Alpha-N-acetylgalactosaminidase	NA	-0.12	0.946	0.378	0.512	0.0443	0.96	0.499	0.788	0.164	0.882	-0.334	0.81
A0A0A0MRU5	CLN5	Ceroid-lipofuscinosis neuronal protein 5	NA	0.432	0.64	0.0297	0.956	0.0438	0.955	-0.402	0.762	-0.388	0.589	0.0141	0.991
O00468-6	AGRN	Agrin;Agrin N-terminal 110 kDa subunit;Agrin C-terminal 110 kDa subunit;Agrin C-terminal 90 kDa fragment;Agrin C-terminal 22 kDa fragment	NA	-0.0407	0.959	-0.0199	0.961	0.0407	0.952	0.0208	0.987	0.0813	0.902	0.0605	0.958
Q14166	TTLL12	Tubulin--tyrosine ligase-like protein 12	NA	0.358	0.805	0.426	0.532	0.0392	0.97	0.0681	0.975	-0.319	0.804	-0.387	0.823
Q92484-2	SMPDL3A	Acid sphingomyelinase-like phosphodiesterase 3a	NA	0.096	0.946	0.219	0.657	0.0328	0.963	0.123	0.936	-0.0632	0.957	-0.186	0.875
A0A0A0MT32	LIPA	Lysosomal acid lipase/cholesteryl ester hydrolase	NA	0.00344	0.997	-0.371	0.353	0.0323	0.96	-0.374	0.762	0.0288	0.976	0.403	0.639
P07108	DBI	Acyl-CoA-binding protein	NA	1.31	0.756	2.12	0.31	0.0304	0.997	0.81	0.91	-1.28	0.724	-2.09	0.639
P30050	RPL12	60S ribosomal protein L12	NA	-0.0568	0.959	0.447	0.359	0.0266	0.971	0.504	0.762	0.0834	0.941	-0.421	0.677
P08253	MMP2	72 kDa type IV collagenase;PEX	NA	-0.518	0.735	-0.288	0.735	0.0257	0.979	0.229	0.924	0.543	0.665	0.314	0.875
P38606-2	ATP6V1A	V-type proton ATPase catalytic subunit A	NA	0.0948	0.946	0.584	0.217	0.0161	0.978	0.489	0.753	-0.0788	0.936	-0.568	0.509
O43854-2	EDIL3	EGF-like repeat and discoidin I-like domain-containing protein 3	NA	0.00685	0.997	1.31	0.33	0.015	0.997	1.31	0.762	0.00814	0.998	-1.3	0.662
Q92673	SORL1	Sortilin-related receptor	NA	0.169	0.893	0.252	0.614	0.0144	0.983	0.0833	0.946	-0.154	0.863	-0.238	0.861
Q9UBX7-1	KLK11	Kallikrein-11;Kallikrein-11 inactive chain 1;Kallikrein-11 inactive chain 2	NA	0.187	0.876	-0.053	0.927	0.00935	0.996	-0.241	0.854	-0.178	0.849	0.0624	0.984
G8JLH9	STAT3	Signal transducer and activator of transcription;Signal transducer and activator of transcription 3	NA	-0.0159	0.997	0.938	0.31	0.00763	0.998	0.954	0.762	0.0235	0.988	-0.93	0.639
P11047	LAMC1	Laminin subunit gamma-1	NA	-0.104	0.913	-0.158	0.686	0.00671	0.996	-0.0543	0.95	0.111	0.871	0.165	0.863
P08294	SOD3	Extracellular superoxide dismutase [Cu-Zn]	NA	1.34	0.691	1.95	0.216	0.00572	0.998	0.618	0.904	-1.33	0.607	-1.95	0.499
P09417	QDPR	Dihydropteridine reductase	NA	0.34	0.913	0.898	0.442	0.0057	0.998	0.559	0.854	-0.334	0.882	-0.893	0.722
P54826	GAS1	Growth arrest-specific protein 1	NA	0.777	0.704	-0.212	0.862	0.00454	0.998	-0.99	0.762	-0.773	0.636	0.217	0.943
Q8N335	GPD1L	Glycerol-3-phosphate dehydrogenase 1-like protein;Glycerol-3-phosphate dehydrogenase [NAD(+)]	NA	0.05	0.959	0.311	0.499	0.00369	0.998	0.261	0.831	-0.0463	0.974	-0.307	0.738
O15230	LAMA5	Laminin subunit alpha-5	NA	-0.0737	0.946	-0.147	0.734	0.00298	0.998	-0.0732	0.946	0.0767	0.918	0.15	0.875
Q9NZV1	CRIM1	Cysteine-rich motor neuron 1 protein;Processed cysteine-rich motor neuron 1 protein	NA	0.241	0.859	-0.285	0.622	0.00151	0.998	-0.525	0.762	-0.239	0.813	0.286	0.845
P51884	LUM	Lumican	NA	0.188	0.926	0.107	0.91	0.00121	0.998	-0.0805	0.972	-0.186	0.886	-0.106	0.974
P00491	PNP	Purine nucleoside phosphorylase	Epididymis enriched	0.818	0.704	0.704	0.506	-0.00183	0.998	-0.114	0.972	-0.82	0.636	-0.706	0.738
P03973	SLPI	Antileukoproteinase	NA	-0.681	0.8	-0.847	0.513	-0.00324	0.998	-0.166	0.962	0.678	0.777	0.844	0.74
Q9UBR2	CTSZ	Cathepsin Z	NA	-0.141	0.859	-0.27	0.383	-0.00359	0.997	-0.129	0.908	0.138	0.812	0.266	0.678
Q13162	PRDX4	Peroxiredoxin-4	NA	-0.0412	0.995	-0.125	0.91	-0.00555	0.998	-0.0835	0.975	0.0356	0.983	0.119	0.976
P49902	NT5C2	Cytosolic purine 5-nucleotidase	NA	-0.326	0.83	-0.593	0.359	-0.00703	0.997	-0.267	0.909	0.319	0.797	0.586	0.673
O00764	PDXK	Pyridoxal kinase	NA	-0.323	0.867	-0.461	0.566	-0.00911	0.997	-0.139	0.946	0.314	0.842	0.452	0.823
Q04609	FOLH1	Glutamate carboxypeptidase 2;Putative N-acetylated-alpha-linked acidic dipeptidase	Prostate enhanced	0.236	0.881	0.727	0.288	-0.00965	0.997	0.491	0.792	-0.246	0.845	-0.737	0.572
C9JR52	PTN	Pleiotrophin	NA	-0.305	0.802	-0.794	0.206	-0.0133	0.991	-0.488	0.79	0.292	0.783	0.78	0.49
A0A087X0D5	CTSH	Pro-cathepsin H;Cathepsin H mini chain;Cathepsin H;Cathepsin H heavy chain;Cathepsin H light chain	NA	-0.273	0.839	-0.176	0.775	-0.0207	0.978	0.097	0.946	0.252	0.808	0.155	0.931
P60709	ACTB	Actin, cytoplasmic 1;Actin, cytoplasmic 1, N-terminally processed	NA	0.078	0.946	0.358	0.408	-0.0222	0.971	0.28	0.817	-0.1	0.902	-0.38	0.673
A6NNI4	CD9	Tetraspanin;CD9 antigen	NA	-0.65	0.881	-1.55	0.378	-0.0222	0.997	-0.903	0.845	0.628	0.851	1.53	0.677
Q9BR76	CORO1B	Coronin-1B	NA	0.02	0.995	0.00169	0.996	-0.0222	0.978	-0.0183	0.995	-0.0422	0.976	-0.0239	0.991
Q03591	CFHR1	Complement factor H-related protein 1	NA	0.563	0.702	-0.271	0.7	-0.0237	0.978	-0.835	0.673	-0.587	0.589	0.248	0.875
P08758	ANXA5	Annexin A5;Annexin	NA	-0.0467	0.964	-0.0169	0.977	-0.0249	0.971	0.0298	0.986	0.0218	0.983	-0.008	0.991
A0A140TA61	CES5A	Carboxylesterase 5A;Carboxylic ester hydrolase	Epididymis enriched	-0.459	0.925	2.08	0.24	-0.0261	0.997	2.54	0.664	0.433	0.885	-2.1	0.514
P11216	PYGB	Glycogen phosphorylase, brain form	NA	0.00741	0.997	0.177	0.795	-0.0263	0.976	0.17	0.926	-0.0338	0.983	-0.204	0.9
Q9Y2Q0-3	ATP8A1	Phospholipid-transporting ATPase IA	NA	0.0345	0.995	0.575	0.398	-0.0275	0.978	0.541	0.792	-0.062	0.974	-0.603	0.673
O75223	GGCT	Gamma-glutamylcyclotransferase	NA	0.122	0.903	0.3	0.422	-0.0293	0.96	0.178	0.854	-0.152	0.841	-0.329	0.673
O60888-3	CUTA	Protein CutA	NA	0.647	0.88	0.577	0.768	-0.03	0.997	-0.0699	0.995	-0.677	0.843	-0.607	0.892
O75110	ATP9A	Probable phospholipid-transporting ATPase IIA;Phospholipid-transporting ATPase	NA	1.03	0.542	0.296	0.764	-0.031	0.979	-0.731	0.792	-1.06	0.401	-0.327	0.888
O43175	PHGDH	D-3-phosphoglycerate dehydrogenase	NA	0.291	0.859	0.306	0.668	-0.0353	0.971	0.0152	0.995	-0.326	0.796	-0.341	0.851
P04066	FUCA1	Tissue alpha-L-fucosidase	NA	0.192	0.789	0.164	0.644	-0.0354	0.955	-0.0274	0.975	-0.227	0.695	-0.2	0.804
P02774	GC.1	Vitamin D-binding protein	NA	-0.115	0.907	-0.298	0.438	-0.0371	0.956	-0.183	0.854	0.078	0.918	0.261	0.738
P63244	GNB2L1	Guanine nucleotide-binding protein subunit beta-2-like 1;Guanine nucleotide-binding protein subunit beta-2-like 1, N-terminally processed	NA	-0.141	0.946	-0.0277	0.977	-0.0375	0.971	0.114	0.95	0.104	0.956	-0.00982	0.991
Q9Y6R7	FCGBP	IgGFc-binding protein	NA	-0.982	0.489	-0.552	0.442	-0.0376	0.971	0.429	0.831	0.944	0.338	0.515	0.722
P21281	ATP6V1B2	V-type proton ATPase subunit B, brain isoform	NA	0.0768	0.982	0.476	0.686	-0.0394	0.978	0.399	0.91	-0.116	0.974	-0.516	0.863
O95274	LYPD3	Ly6/PLAUR domain-containing protein 3	NA	0.371	0.903	0.625	0.607	-0.0394	0.979	0.255	0.943	-0.41	0.851	-0.665	0.823
Q5STZ8	ABCF1	ATP-binding cassette sub-family F member 1	NA	0.203	0.913	0.566	0.417	-0.0395	0.97	0.362	0.845	-0.243	0.851	-0.605	0.677
P19827	ITIH1	Inter-alpha-trypsin inhibitor heavy chain H1	NA	0.559	0.691	-0.0594	0.935	-0.0404	0.966	-0.618	0.762	-0.599	0.575	0.019	0.991
P12277	CKB	Creatine kinase B-type	NA	0.034	0.968	0.0685	0.889	-0.0413	0.955	0.0346	0.975	-0.0753	0.924	-0.11	0.93
P14625	HSP90B1	Endoplasmin	NA	0.0189	0.995	-0.00493	0.989	-0.0433	0.955	-0.0238	0.987	-0.0622	0.948	-0.0383	0.986
O94760	DDAH1	N(G),N(G)-dimethylarginine dimethylaminohydrolase 1	NA	0.0349	0.995	0.262	0.734	-0.0443	0.966	0.227	0.917	-0.0792	0.974	-0.306	0.863
Q13332-6	PTPRS	Receptor-type tyrosine-protein phosphatase S;Protein-tyrosine-phosphatase	NA	0.174	0.903	0.25	0.675	-0.0495	0.959	0.0761	0.955	-0.223	0.838	-0.299	0.835
Q8NBJ4-2	GOLM1	Golgi membrane protein 1	NA	-0.0346	0.995	0.54	0.45	-0.0501	0.965	0.575	0.792	-0.0155	0.99	-0.59	0.707
P22314-2	UBA1	Ubiquitin-like modifier-activating enzyme 1	NA	0.0518	0.956	0.108	0.804	-0.0514	0.944	0.0562	0.953	-0.103	0.885	-0.159	0.875
P36959	GMPR	GMP reductase 1	NA	-0.0069	0.997	0.311	0.638	-0.0515	0.96	0.318	0.845	-0.0446	0.976	-0.363	0.812
P00750-3	PLAT	Tissue-type plasminogen activator;Tissue-type plasminogen activator chain A;Tissue-type plasminogen activator chain B	NA	-0.637	0.704	-0.416	0.625	-0.0524	0.966	0.221	0.929	0.585	0.665	0.364	0.869
B4DUC8	MTAP	S-methyl-5-thioadenosine phosphorylase;Purine nucleoside phosphorylase	NA	0.313	0.863	0.217	0.789	-0.054	0.962	-0.096	0.962	-0.367	0.788	-0.271	0.888
P09543-2	CNP	2,3-cyclic-nucleotide 3-phosphodiesterase	NA	0.268	0.946	0.647	0.633	-0.0577	0.975	0.379	0.924	-0.325	0.886	-0.705	0.835
P23352	KAL1	Anosmin-1	NA	-0.436	0.876	0.157	0.914	-0.061	0.971	0.592	0.841	0.375	0.858	-0.218	0.943
B4E1Z4	CFB	Complement factor B;Complement factor B Ba fragment;Complement factor B Bb fragment	NA	-0.385	0.83	-0.681	0.371	-0.0638	0.96	-0.296	0.91	0.321	0.832	0.617	0.712
K7ES70	MFAP4	Microfibril-associated glycoprotein 4	NA	0.582	0.798	1.14	0.3	-0.0641	0.969	0.561	0.845	-0.646	0.739	-1.21	0.575
Q8IZJ3-2	CPAMD8	C3 and PZP-like alpha-2-macroglobulin domain-containing protein 8	Prostate enhanced; Seminal Vesicle enhanced; Cell type enhanced (Leydig cells, Prostatic glandular cells)	0.0623	0.963	-0.0487	0.951	-0.0644	0.955	-0.111	0.946	-0.127	0.916	-0.0157	0.991
P35606-2	COPB2	Coatomer subunit beta	NA	-0.343	0.889	0.0204	0.986	-0.0662	0.965	0.363	0.91	0.276	0.882	-0.0866	0.986
P30086	PEBP1	Phosphatidylethanolamine-binding protein 1;Hippocampal cholinergic neurostimulating peptide	NA	-0.558	0.836	-0.303	0.805	-0.0671	0.969	0.255	0.943	0.491	0.813	0.236	0.943
A0A087X1G7	2015-09-01	15 kDa selenoprotein	NA	-0.402	0.867	-0.288	0.795	-0.0672	0.966	0.113	0.972	0.335	0.858	0.221	0.943
P09211	GSTP1	Glutathione S-transferase P	NA	0.0666	0.956	-0.0815	0.9	-0.0674	0.942	-0.148	0.924	-0.134	0.882	0.0141	0.991
P55058	PLTP	Phospholipid transfer protein	NA	0.589	0.717	0.451	0.566	-0.0675	0.96	-0.138	0.946	-0.656	0.611	-0.519	0.74
Q9Y3R5-2	DOPEY2	Protein dopey-2	NA	0.00621	0.997	0.717	0.417	-0.0687	0.96	0.711	0.792	-0.0749	0.975	-0.786	0.673
P12821	ACE	Angiotensin-converting enzyme;Angiotensin-converting enzyme, soluble form	Testis enriched; Group enriched (Early spermatids, Late spermatids)	-0.0227	0.983	-0.0515	0.905	-0.069	0.88	-0.0288	0.975	-0.0463	0.956	-0.0175	0.989
Q7L576	CYFIP1	Cytoplasmic FMR1-interacting protein 1;Cytoplasmic FMR1-interacting protein 2	NA	0.163	0.948	0.592	0.607	-0.0706	0.967	0.428	0.91	-0.234	0.915	-0.662	0.804
P17858	PFKL	ATP-dependent 6-phosphofructokinase, liver type	NA	0.598	0.704	0.173	0.84	-0.0709	0.956	-0.424	0.831	-0.668	0.594	-0.244	0.9
P02790	HPX	Hemopexin	NA	-0.07	0.946	-0.176	0.655	-0.0714	0.893	-0.106	0.924	-0.00131	0.998	0.104	0.93
E9PRU1	EFEMP2	EGF-containing fibulin-like extracellular matrix protein 2	NA	0.0343	0.995	-0.348	0.644	-0.072	0.955	-0.382	0.841	-0.106	0.949	0.276	0.875
A8MTF8	FAM3B	Protein FAM3B	NA	0.0625	0.948	-0.0428	0.933	-0.0732	0.915	-0.105	0.937	-0.136	0.864	-0.0304	0.988
O43852-3	CALU	Calumenin	NA	-0.193	0.903	-0.178	0.788	-0.0733	0.944	0.0155	0.995	0.12	0.918	0.104	0.954
P11908	PRPS2	Ribose-phosphate pyrophosphokinase 2	NA	-0.309	0.903	-0.275	0.797	-0.0736	0.961	0.034	0.995	0.235	0.894	0.201	0.943
P40189	IL6ST	Interleukin-6 receptor subunit beta	NA	-0.0137	0.995	0.166	0.744	-0.0738	0.918	0.179	0.909	-0.0602	0.96	-0.24	0.839
P07225	PROS1	Vitamin K-dependent protein S	NA	0.526	0.859	0.817	0.495	-0.0751	0.967	0.291	0.937	-0.601	0.786	-0.892	0.722
Q9Y287	ITM2B	Integral membrane protein 2B;BRI2, membrane form;BRI2 intracellular domain;BRI2C, soluble form;Bri23 peptide	NA	0.517	0.794	0.411	0.694	-0.081	0.96	-0.107	0.972	-0.598	0.717	-0.492	0.845
Q9Y6U3-3	SCIN	Adseverin	NA	0.142	0.932	0.106	0.889	-0.0819	0.938	-0.0359	0.986	-0.224	0.845	-0.188	0.909
P48745	NOV	Protein NOV homolog	NA	0.0933	0.953	-0.119	0.889	-0.0874	0.944	-0.212	0.923	-0.181	0.882	0.0313	0.991
Q99523	SORT1	Sortilin	NA	0.0484	0.995	0.126	0.914	-0.0903	0.956	0.0775	0.975	-0.139	0.949	-0.216	0.943
Q96C24	SYTL4	Synaptotagmin-like protein 4	NA	-0.419	0.859	0.279	0.788	-0.091	0.956	0.697	0.792	0.328	0.851	-0.37	0.875
Q16769	QPCT	Glutaminyl-peptide cyclotransferase	Epididymis enriched	-0.306	0.863	1.31	0.112	-0.0918	0.945	1.62	0.212	0.214	0.882	-1.4	0.246
O75718	CRTAP	Cartilage-associated protein	NA	0.277	0.926	-0.201	0.886	-0.0955	0.96	-0.478	0.882	-0.373	0.858	0.105	0.986
Q8N4F0	BPIFB2	BPI fold-containing family B member 2	NA	-0.118	0.995	-0.659	0.795	-0.0983	0.976	-0.541	0.937	0.0199	0.998	0.561	0.943
Q15181	PPA1	Inorganic pyrophosphatase	NA	-0.0584	0.967	0.441	0.489	-0.0997	0.924	0.499	0.792	-0.0413	0.978	-0.54	0.677
A0A0C4DGN4	ZG16B	Zymogen granule protein 16 homolog B	NA	-0.0927	0.946	0.202	0.753	-0.103	0.91	0.295	0.845	-0.0103	0.991	-0.305	0.842
P13667	PDIA4	Protein disulfide-isomerase A4	NA	0.288	0.859	0.894	0.212	-0.105	0.924	0.606	0.788	-0.393	0.75	-0.999	0.408
G3V2E7	KLC1	Kinesin light chain 1	NA	-0.527	0.724	-0.352	0.655	-0.108	0.93	0.175	0.937	0.419	0.76	0.244	0.9
P55268	LAMB2	Laminin subunit beta-2	NA	-0.146	0.863	-0.204	0.561	-0.114	0.792	-0.0578	0.948	0.0325	0.974	0.0904	0.938
Q15293	RCN1	Reticulocalbin-1	Epididymis enriched	-0.136	0.915	-0.225	0.66	-0.114	0.86	-0.0888	0.946	0.022	0.983	0.111	0.943
P03950	ANG	Angiogenin	NA	0.976	0.704	0.783	0.539	-0.116	0.958	-0.193	0.95	-1.09	0.611	-0.9	0.734
O43657	TSPAN6	Tetraspanin-6	NA	-0.585	0.864	1.19	0.405	-0.119	0.96	1.78	0.677	0.466	0.861	-1.31	0.673
Q9Y4L1	HYOU1	Hypoxia up-regulated protein 1	NA	0.162	0.852	-0.0907	0.809	-0.12	0.771	-0.253	0.805	-0.282	0.624	-0.0289	0.988
Q9H336	CRISPLD1	Cysteine-rich secretory protein LCCL domain-containing 1	NA	-0.158	0.946	0.294	0.753	-0.125	0.93	0.453	0.841	0.0329	0.983	-0.42	0.856
P51149	RAB7A	Ras-related protein Rab-7a	NA	-0.219	0.926	-0.12	0.914	-0.129	0.926	0.0989	0.972	0.0894	0.974	-0.00949	0.991
O00560	SDCBP	Syntenin-1	NA	-0.226	0.852	0.199	0.71	-0.131	0.841	0.424	0.788	0.095	0.924	-0.329	0.738
Q8WVQ1-3	CANT1	Soluble calcium-activated nucleotidase 1	NA	0.178	0.793	-0.0312	0.935	-0.132	0.716	-0.209	0.815	-0.31	0.573	-0.101	0.91
P62826	RAN	GTP-binding nuclear protein Ran	NA	-0.928	0.678	-0.126	0.916	-0.139	0.938	0.801	0.792	0.789	0.636	-0.0127	0.991
Q9H9S4	CAB39L	Calcium-binding protein 39-like	NA	0.805	0.704	0.235	0.845	-0.14	0.941	-0.569	0.833	-0.944	0.589	-0.375	0.892
P23284	PPIB	Peptidyl-prolyl cis-trans isomerase B	NA	-0.0676	0.961	-0.212	0.768	-0.142	0.87	-0.144	0.943	-0.0747	0.974	0.0695	0.986
P30043	BLVRB	Flavin reductase (NADPH)	NA	-0.144	0.946	0.836	0.362	-0.145	0.924	0.979	0.762	-0.00135	0.998	-0.981	0.597
Q5W0H4	TPT1	Translationally-controlled tumor protein	NA	0.202	0.946	0.519	0.7	-0.145	0.947	0.318	0.937	-0.347	0.882	-0.665	0.835
A0A0A0MRJ6	PCMT1	Protein-L-isoaspartate O-methyltransferase;Protein-L-isoaspartate(D-aspartate) O-methyltransferase	NA	-0.383	0.876	0.277	0.804	-0.146	0.933	0.66	0.817	0.237	0.902	-0.423	0.875
H0Y2P0	CD44	CD44 antigen	NA	0.981	0.631	0.361	0.716	-0.147	0.918	-0.62	0.811	-1.13	0.37	-0.507	0.823
Q687X5	STEAP4	Metalloreductase STEAP4	NA	-0.324	0.792	0.00667	0.989	-0.147	0.846	0.331	0.831	0.178	0.871	-0.153	0.936
Q92896	GLG1	Golgi apparatus protein 1	NA	0.0122	0.995	-0.0917	0.796	-0.148	0.687	-0.104	0.923	-0.16	0.791	-0.056	0.957
P39060-2	COL18A1	Collagen alpha-1(XVIII) chain;Endostatin	NA	0.227	0.906	0.421	0.571	-0.153	0.881	0.194	0.937	-0.38	0.781	-0.574	0.722
F5H1S8	MLEC	Malectin	NA	0.633	0.69	-0.201	0.795	-0.156	0.869	-0.834	0.677	-0.789	0.447	0.0448	0.988
Q9UHI8	ADAMTS1.1	A disintegrin and metalloproteinase with thrombospondin motifs 1	NA	-0.316	0.805	0.389	0.524	-0.157	0.844	0.705	0.677	0.159	0.882	-0.546	0.673
Q5T5C7	SARS	Serine--tRNA ligase, cytoplasmic	NA	-0.23	0.913	0.00636	0.993	-0.159	0.883	0.236	0.924	0.0712	0.974	-0.165	0.943
P16870-2	CPE	Carboxypeptidase E	NA	0.188	0.863	0.0449	0.933	-0.16	0.763	-0.143	0.923	-0.348	0.636	-0.205	0.863
Q96S96	PEBP4	Phosphatidylethanolamine-binding protein 4	Epididymis enriched	-0.213	0.903	0.639	0.31	-0.16	0.846	0.852	0.664	0.0529	0.975	-0.8	0.509
P62879	GNB2	Guanine nucleotide-binding protein G(I)/G(S)/G(T) subunit beta-2	NA	-0.212	0.863	0.328	0.514	-0.162	0.792	0.539	0.759	0.0495	0.974	-0.49	0.639
Q13228	SELENBP1	Selenium-binding protein 1	NA	-0.514	0.64	-0.0963	0.882	-0.163	0.792	0.418	0.792	0.351	0.694	-0.0672	0.98
A0A075B6L0	IGLC3	Ig lambda-3 chain C regions;Ig lambda-2 chain C regions;Ig lambda-6 chain C region	NA	-0.319	0.792	-0.417	0.458	-0.164	0.823	-0.0978	0.946	0.155	0.882	0.253	0.87
P06280	GLA	Alpha-galactosidase A	NA	0.0909	0.946	-0.529	0.281	-0.165	0.761	-0.62	0.664	-0.256	0.768	0.363	0.718
Q6YHK3	CD109	CD109 antigen	NA	-0.392	0.691	0.0261	0.96	-0.166	0.747	0.418	0.762	0.226	0.78	-0.192	0.873
P07288	KLK3	Prostate-specific antigen	Prostate enriched; Cell type enriched (Prostatic glandular cells)	-0.113	0.946	-0.347	0.504	-0.167	0.792	-0.234	0.864	-0.0532	0.974	0.181	0.892
Q01469	FABP5	Fatty acid-binding protein, epidermal	NA	0.724	0.798	1.05	0.435	-0.168	0.944	0.321	0.937	-0.892	0.698	-1.21	0.673
F8VWW8	SMPDL3B	Acid sphingomyelinase-like phosphodiesterase 3b	NA	-0.189	0.863	0.341	0.449	-0.169	0.756	0.529	0.677	0.0196	0.983	-0.51	0.576
Q16651	PRSS8	Prostasin;Prostasin light chain;Prostasin heavy chain	NA	0.686	0.852	1.19	0.408	-0.172	0.947	0.503	0.91	-0.858	0.75	-1.36	0.668
Q92626	PXDN	Peroxidasin homolog	NA	-0.428	0.793	-0.258	0.768	-0.173	0.87	0.17	0.943	0.255	0.861	0.0845	0.986
Q8N128	FAM177A1	Protein FAM177A1	NA	-0.675	0.704	-0.117	0.914	-0.175	0.88	0.558	0.811	0.5	0.75	-0.0583	0.988
P15309	ACPP	Prostatic acid phosphatase;PAPf39	NA	-0.201	0.876	0.196	0.739	-0.178	0.771	0.396	0.792	0.0227	0.983	-0.373	0.722
P00966	ASS1	Argininosuccinate synthase	NA	-0.00878	0.997	-0.577	0.561	-0.18	0.904	-0.568	0.831	-0.172	0.936	0.397	0.875
Q96TA1-2	FAM129B	Niban-like protein 1	NA	0.42	0.852	0.0455	0.964	-0.181	0.882	-0.374	0.9	-0.6	0.695	-0.226	0.94
P15144	ANPEP	Aminopeptidase N	NA	0.135	0.926	-0.274	0.619	-0.184	0.767	-0.41	0.792	-0.32	0.736	0.0902	0.958
P61769	B2M.1	Beta-2-microglobulin;Beta-2-microglobulin form pI 5.3	NA	1.14	0.207	0.93	0.191	-0.187	0.823	-0.212	0.923	-1.33	0.115	-1.12	0.263
P09467	FBP1	Fructose-1,6-bisphosphatase 1	NA	0.632	0.734	0.191	0.863	-0.189	0.88	-0.441	0.854	-0.821	0.589	-0.38	0.875
P35237	SERPINB6	Serpin B6	NA	-0.18	0.925	0.681	0.31	-0.19	0.824	0.862	0.673	-0.00923	0.994	-0.871	0.499
P18065	IGFBP2	Insulin-like growth factor-binding protein 2	NA	0.142	0.925	-0.0577	0.926	-0.191	0.761	-0.2	0.91	-0.333	0.718	-0.133	0.943
Q8NI22	MCFD2	Multiple coagulation factor deficiency protein 2	NA	0.024	0.997	-1.49	0.469	-0.195	0.956	-1.52	0.794	-0.219	0.974	1.3	0.771
Q86UD1	OAF	Out at first protein homolog	NA	-0.688	0.704	-0.455	0.598	-0.196	0.863	0.233	0.926	0.492	0.75	0.259	0.912
Q6P4A8	PLBD1	Phospholipase B-like 1;Phospholipase B-like 1 chain A;Phospholipase B-like 1 chain B;Phospholipase B-like 1 chain C	NA	-0.416	0.768	-0.867	0.225	-0.197	0.821	-0.451	0.811	0.218	0.861	0.669	0.639
O00462	MANBA	Beta-mannosidase	NA	-0.264	0.735	-0.143	0.744	-0.203	0.636	0.121	0.923	0.0615	0.942	-0.06	0.97
Q93050-1	ATP6V0A1	V-type proton ATPase 116 kDa subunit a isoform 1;V-type proton ATPase subunit a	NA	2.15	0.704	1.57	0.557	-0.204	0.96	-0.574	0.943	-2.35	0.607	-1.78	0.738
Q9H4G4	GLIPR2	Golgi-associated plant pathogenesis-related protein 1	NA	-0.00736	0.997	0.381	0.753	-0.205	0.901	0.388	0.91	-0.197	0.935	-0.586	0.839
A0A087WYL5	SEZ6L2	Seizure 6-like protein 2	NA	-0.77	0.659	-0.387	0.655	-0.206	0.845	0.382	0.854	0.563	0.694	0.181	0.943
Q01459	CTBS	Di-N-acetylchitobiase	NA	0.221	0.863	-0.102	0.882	-0.21	0.731	-0.323	0.831	-0.431	0.623	-0.108	0.943
Q8WXA2	PATE1	Prostate and testis expressed protein 1	Epididymis enriched	0.582	0.704	0.326	0.669	-0.211	0.821	-0.256	0.91	-0.792	0.462	-0.537	0.722
F5GZS6	SLC3A2	4F2 cell-surface antigen heavy chain	NA	0.00892	0.997	0.25	0.786	-0.212	0.844	0.241	0.924	-0.221	0.882	-0.461	0.823
Q10471	GALNT2	Polypeptide N-acetylgalactosaminyltransferase 2;Polypeptide N-acetylgalactosaminyltransferase 2 soluble form	NA	0.0458	0.99	-0.357	0.662	-0.226	0.821	-0.403	0.841	-0.272	0.849	0.131	0.958
Q8NBF2	NHLRC2	NHL repeat-containing protein 2	NA	-0.257	0.891	-0.392	0.603	-0.226	0.808	-0.135	0.946	0.0314	0.983	0.166	0.943
P09525	ANXA4	Annexin A4;Annexin	NA	0.648	0.724	0.736	0.412	-0.23	0.845	0.0881	0.975	-0.878	0.57	-0.966	0.597
P09972	ALDOC	Fructose-bisphosphate aldolase C;Fructose-bisphosphate aldolase	NA	0.667	0.828	2.66	0.065	-0.231	0.915	2	0.664	-0.898	0.695	-2.89	0.188
K7EIK7	EML2	Echinoderm microtubule-associated protein-like 2	NA	0.186	0.946	1	0.305	-0.231	0.856	0.818	0.788	-0.417	0.812	-1.23	0.499
O14638	ENPP3	Ectonucleotide pyrophosphatase/phosphodiesterase family member 3;Alkaline phosphodiesterase I;Nucleotide pyrophosphatase	NA	0.293	0.882	-0.341	0.704	-0.232	0.823	-0.635	0.792	-0.526	0.7	0.109	0.98
Q9NS15	LTBP3	Latent-transforming growth factor beta-binding protein 3	NA	-0.158	0.907	-0.421	0.417	-0.236	0.688	-0.263	0.845	-0.0777	0.949	0.185	0.892
A0A087X1J7	GPX3	Glutathione peroxidase;Glutathione peroxidase 3	NA	0.458	0.863	0.016	0.988	-0.238	0.878	-0.442	0.91	-0.696	0.718	-0.254	0.943
H3BP20	HEXA	Beta-hexosaminidase;Beta-hexosaminidase subunit alpha	NA	-0.067	0.946	-0.0941	0.809	-0.238	0.528	-0.0271	0.976	-0.171	0.804	-0.144	0.875
Q8IZ41	RASEF	Ras and EF-hand domain-containing protein	NA	-0.186	0.903	0.014	0.985	-0.239	0.717	0.2	0.917	-0.0539	0.974	-0.253	0.874
Q9BTY2	FUCA2	Plasma alpha-L-fucosidase	NA	0.413	0.852	-0.342	0.734	-0.241	0.839	-0.755	0.79	-0.654	0.665	0.1	0.986
P43251-4	BTD	Biotinidase	NA	-0.0452	0.995	0.969	0.34	-0.247	0.86	1.01	0.762	-0.202	0.924	-1.22	0.547
P16278-3	GLB1	Beta-galactosidase	NA	-0.0462	0.959	-0.143	0.744	-0.249	0.533	-0.0963	0.937	-0.203	0.777	-0.107	0.931
E7EQB2	LTF	Lactotransferrin;Lactoferricin-H;Kaliocin-1;Lactoferroxin-A;Lactoferroxin-B;Lactoferroxin-C	NA	0.097	0.946	-0.271	0.644	-0.249	0.688	-0.368	0.811	-0.346	0.718	0.0214	0.991
E5RI60	ADAMTS1		NA	-0.18	0.946	0.142	0.898	-0.25	0.821	0.323	0.91	-0.0698	0.976	-0.393	0.863
E9PK47	PYGL	Alpha-1,4 glucan phosphorylase;Glycogen phosphorylase, liver form	NA	0.278	0.863	-0.0647	0.935	-0.251	0.757	-0.343	0.845	-0.529	0.636	-0.187	0.931
P07858	CTSB.1	Cathepsin B;Cathepsin B light chain;Cathepsin B heavy chain	NA	-0.379	0.64	-0.581	0.159	-0.253	0.52	-0.201	0.841	0.127	0.858	0.328	0.677
O94985-2	CLSTN1	Calsyntenin-1;Soluble Alc-alpha;CTF1-alpha	NA	-0.00403	0.997	0.103	0.788	-0.254	0.469	0.107	0.923	-0.25	0.665	-0.356	0.605
P01876	IGHA1	Ig alpha-1 chain C region	NA	-0.865	0.542	-0.923	0.235	-0.256	0.767	-0.0581	0.975	0.609	0.611	0.667	0.673
Q9UNW1	MINPP1	Multiple inositol polyphosphate phosphatase 1	NA	0.0715	0.946	-0.229	0.521	-0.257	0.473	-0.301	0.789	-0.328	0.589	-0.0272	0.988
Q6IWH7-3	ANO7	Anoctamin-7	Prostate enhanced	0.388	0.859	0.61	0.49	-0.258	0.821	0.222	0.937	-0.645	0.665	-0.868	0.639
E7EMM4	ASAH1	Acid ceramidase;Acid ceramidase subunit alpha;Acid ceramidase subunit beta	NA	-0.116	0.903	-0.228	0.532	-0.26	0.488	-0.112	0.924	-0.144	0.842	-0.0321	0.986
Q14697	GANAB	Neutral alpha-glucosidase AB	NA	-0.116	0.926	-0.0344	0.953	-0.26	0.608	0.0812	0.946	-0.144	0.867	-0.225	0.863
P10599	TXN	Thioredoxin	NA	-0.438	0.873	0.835	0.446	-0.261	0.861	1.27	0.684	0.177	0.942	-1.1	0.639
P07237	P4HB	Protein disulfide-isomerase	NA	-0.0636	0.946	-0.203	0.561	-0.262	0.457	-0.14	0.909	-0.199	0.76	-0.0589	0.958
O60784	TOM1	Target of Myb protein 1	NA	-0.256	0.907	-0.177	0.866	-0.263	0.808	0.0796	0.975	-0.00655	0.998	-0.0861	0.986
P10768	ESD	S-formylglutathione hydrolase	NA	0.412	0.876	0.58	0.603	-0.265	0.854	0.168	0.95	-0.677	0.718	-0.846	0.722
Q96BQ1	FAM3D	Protein FAM3D	NA	-0.161	0.946	-0.651	0.371	-0.265	0.761	-0.49	0.811	-0.104	0.955	0.386	0.844
P08754	GNAI3	Guanine nucleotide-binding protein G(k) subunit alpha	NA	0.0443	0.995	0.625	0.532	-0.269	0.843	0.58	0.831	-0.313	0.867	-0.893	0.673
P02647	APOA1	Apolipoprotein A-I;Proapolipoprotein A-I;Truncated apolipoprotein A-I	NA	0.216	0.903	-0.734	0.293	-0.27	0.717	-0.95	0.664	-0.486	0.665	0.464	0.736
O75610	LEFTY1	Left-right determination factor 1	NA	0.36	0.916	1.24	0.33	-0.274	0.877	0.881	0.811	-0.633	0.791	-1.51	0.544
O95336	PGLS	6-phosphogluconolactonase	NA	0.311	0.816	0.219	0.744	-0.275	0.688	-0.0919	0.95	-0.586	0.573	-0.494	0.707
O00754-2	MAN2B1	Lysosomal alpha-mannosidase;Lysosomal alpha-mannosidase A peptide;Lysosomal alpha-mannosidase B peptide;Lysosomal alpha-mannosidase C peptide;Lysosomal alpha-mannosidase D peptide;Lysosomal alpha-mannosidase E peptide	NA	-0.228	0.876	-0.106	0.894	-0.277	0.688	0.123	0.946	-0.0493	0.976	-0.172	0.93
Q9UHL4	DPP7	Dipeptidyl peptidase 2	NA	0.337	0.906	0.999	0.359	-0.283	0.845	0.662	0.831	-0.62	0.762	-1.28	0.555
P68104	EEF1A1	Elongation factor 1-alpha 1;Putative elongation factor 1-alpha-like 3;Elongation factor 1-alpha	NA	0.0926	0.946	0.37	0.446	-0.283	0.596	0.277	0.831	-0.376	0.637	-0.653	0.499
A0A140T8W8	HLA-A	HLA class I histocompatibility antigen, A-66 alpha chain;HLA class I histocompatibility antigen, A-43 alpha chain;HLA class I histocompatibility antigen, A-34 alpha chain;HLA class I histocompatibility antigen, A-26 alpha chain;HLA class I histocompatibility antigen, A-25 alpha chain;HLA class I histocompatibility antigen, Cw-16 alpha chain;HLA class I histocompatibility antigen, A-29 alpha chain…	NA	-0.286	0.903	-0.927	0.309	-0.284	0.796	-0.64	0.811	0.00182	0.998	0.642	0.722
P61009	SPCS3	Signal peptidase complex subunit 3	NA	-0.517	0.704	-0.689	0.309	-0.292	0.698	-0.171	0.937	0.226	0.858	0.397	0.804
P27487	DPP4	Dipeptidyl peptidase 4;Dipeptidyl peptidase 4 membrane form;Dipeptidyl peptidase 4 soluble form	Prostate enhanced	-0.142	0.881	0.00586	0.988	-0.295	0.461	0.148	0.91	-0.153	0.842	-0.301	0.722
Q9UQB8-3	BAIAP2	Brain-specific angiogenesis inhibitor 1-associated protein 2	NA	-0.116	0.959	-0.0946	0.94	-0.297	0.823	0.0211	0.995	-0.181	0.936	-0.202	0.943
Q8NHP8	PLBD2	Putative phospholipase B-like 2;Putative phospholipase B-like 2 32 kDa form;Putative phospholipase B-like 2 45 kDa form	NA	-0.231	0.72	-0.141	0.676	-0.298	0.333	0.0903	0.924	-0.0667	0.915	-0.157	0.855
Q15907	RAB11B	Ras-related protein Rab-11B;Ras-related protein Rab-11A	NA	-0.009	0.997	0.294	0.804	-0.298	0.834	0.303	0.924	-0.289	0.882	-0.592	0.835
E9PC41	IL1RL1	Interleukin-1 receptor-like 1	NA	0.00338	0.997	-0.691	0.734	-0.302	0.917	-0.695	0.91	-0.306	0.94	0.389	0.943
Q96PD2	DCBLD2	Discoidin, CUB and LCCL domain-containing protein 2	NA	-0.272	0.751	-0.158	0.743	-0.305	0.481	0.114	0.933	-0.0333	0.976	-0.147	0.892
P20151	KLK2.1	Kallikrein-2	NA	-0.211	0.903	-0.29	0.68	-0.305	0.68	-0.0793	0.968	-0.0943	0.95	-0.0149	0.991
P08240-2	SRPR	Signal recognition particle receptor subunit alpha	NA	-0.0289	0.995	-0.781	0.428	-0.305	0.808	-0.752	0.792	-0.276	0.882	0.476	0.863
R4GMU1	H6PD	GDH/6PGL endoplasmic bifunctional protein;Glucose 1-dehydrogenase;6-phosphogluconolactonase	NA	0.168	0.916	-0.213	0.748	-0.306	0.644	-0.381	0.817	-0.474	0.636	-0.0928	0.969
F5GXJ9	ALCAM	CD166 antigen	NA	-0.493	0.724	-0.239	0.753	-0.308	0.688	0.254	0.91	0.186	0.882	-0.0687	0.986
K7ELL7	PRKCSH	Glucosidase 2 subunit beta	NA	-0.827	0.735	-0.159	0.914	-0.314	0.844	0.668	0.832	0.513	0.821	-0.155	0.982
P21980	TGM2	Protein-glutamine gamma-glutamyltransferase 2	NA	0.318	0.876	0.0138	0.988	-0.316	0.757	-0.305	0.91	-0.634	0.665	-0.329	0.875
P49788	RARRES1	Retinoic acid receptor responder protein 1	NA	-0.744	0.789	-1.41	0.298	-0.321	0.855	-0.664	0.845	0.424	0.861	1.09	0.692
J3KQJ1	SUMF2	Sulfatase-modifying factor 2	NA	0.177	0.946	-0.613	0.566	-0.325	0.808	-0.79	0.794	-0.502	0.804	0.288	0.936
P02649	APOE	Apolipoprotein E	NA	0.211	0.859	-0.387	0.426	-0.332	0.516	-0.598	0.677	-0.543	0.462	0.0555	0.986
P24855	DNASE1	Deoxyribonuclease-1	NA	0.0705	0.972	1.33	0.174	-0.339	0.747	1.26	0.664	-0.409	0.804	-1.67	0.246
P49257	LMAN1	Protein ERGIC-53	NA	-0.612	0.735	0.42	0.662	-0.339	0.751	1.03	0.706	0.273	0.871	-0.759	0.681
Q9HB40	SCPEP1	Retinoid-inducible serine carboxypeptidase	NA	0.183	0.898	-0.511	0.33	-0.345	0.533	-0.694	0.673	-0.528	0.561	0.166	0.91
H0Y4U4	PAEP	Glycodelin	NA	0.486	0.852	-0.0153	0.988	-0.349	0.778	-0.502	0.854	-0.836	0.632	-0.334	0.907
O14672	ADAM10	Disintegrin and metalloproteinase domain-containing protein 10	NA	-0.48	0.637	-0.691	0.17	-0.354	0.449	-0.211	0.86	0.126	0.882	0.337	0.722
Q9Y617	PSAT1	Phosphoserine aminotransferase	NA	0.261	0.891	0.0799	0.926	-0.356	0.67	-0.181	0.937	-0.616	0.611	-0.436	0.807
P48723	HSPA13	Heat shock 70 kDa protein 13	NA	-0.0112	0.995	-0.412	0.33	-0.36	0.4	-0.401	0.762	-0.348	0.615	0.0522	0.985
O43505	B4GAT1	Beta-1,4-glucuronyltransferase 1	NA	0.651	0.704	0.0481	0.96	-0.362	0.679	-0.602	0.792	-1.01	0.338	-0.41	0.839
Q9NYU2-2	UGGT1	UDP-glucose:glycoprotein glucosyltransferase 1	NA	-0.105	0.948	-0.0458	0.96	-0.365	0.648	0.0592	0.975	-0.26	0.846	-0.319	0.87
P0C0L5	C4B	Complement C4-B;Complement C4 beta chain;Complement C4-B alpha chain;C4a anaphylatoxin;C4b-B;C4d-B;Complement C4 gamma chain	NA	-0.304	0.805	-0.324	0.576	-0.369	0.538	-0.0197	0.995	-0.0649	0.974	-0.0452	0.988
Q9NZT1	CALML5	Calmodulin-like protein 5	NA	0.828	0.704	0.159	0.898	-0.369	0.747	-0.669	0.811	-1.2	0.381	-0.528	0.835
Q92520	FAM3C	Protein FAM3C	NA	-0.127	0.946	-0.00446	0.993	-0.371	0.634	0.123	0.946	-0.244	0.851	-0.367	0.844
P01009	SERPINA1.1	Alpha-1-antitrypsin;Short peptide from AAT	NA	-0.00125	0.997	-0.789	0.208	-0.371	0.538	-0.788	0.664	-0.37	0.71	0.418	0.722
A0A087WVM2	CD177	CD177 antigen	NA	-0.756	0.704	-0.771	0.371	-0.373	0.705	-0.0152	0.995	0.383	0.813	0.398	0.863
Q96IJ6	GMPPA	Mannose-1-phosphate guanyltransferase alpha	NA	0.0302	0.995	0.441	0.612	-0.374	0.69	0.411	0.854	-0.404	0.801	-0.815	0.647
Q16706	MAN2A1	Alpha-mannosidase 2	NA	0.0064	0.997	0.308	0.744	-0.374	0.69	0.302	0.91	-0.381	0.808	-0.682	0.707
Q14749	GNMT	Glycine N-methyltransferase	NA	-0.024	0.995	-0.187	0.797	-0.38	0.607	-0.163	0.937	-0.356	0.777	-0.193	0.93
P55259-3	GP2	Pancreatic secretory granule membrane major glycoprotein GP2	NA	-0.346	0.863	-0.0995	0.918	-0.389	0.685	0.246	0.924	-0.0433	0.983	-0.29	0.892
Q02809	PLOD1	Procollagen-lysine,2-oxoglutarate 5-dioxygenase 1	NA	-0.192	0.758	-0.188	0.539	-0.39	0.178	0.00423	0.997	-0.198	0.704	-0.202	0.742
Q6ZMP0	THSD4	Thrombospondin type-1 domain-containing protein 4	NA	-0.673	0.542	-0.172	0.771	-0.393	0.47	0.501	0.762	0.28	0.777	-0.221	0.875
H3BTI0	CRISPLD2.1	Cysteine-rich secretory protein LCCL domain-containing 2	NA	-0.536	0.678	-0.0334	0.96	-0.394	0.506	0.503	0.788	0.142	0.892	-0.36	0.771
P07602-3	PSAP.1	Prosaposin;Saposin-A;Saposin-B-Val;Saposin-B;Saposin-C;Saposin-D	NA	-0.275	0.72	-0.381	0.309	-0.395	0.261	-0.106	0.924	-0.12	0.861	-0.0136	0.991
O75629	CREG1	Protein CREG1	NA	0.365	0.946	-0.441	0.809	-0.399	0.862	-0.806	0.854	-0.764	0.808	0.0416	0.991
F8W9W0	EPHA5	Receptor protein-tyrosine kinase;Ephrin type-A receptor 5	NA	0.182	0.946	0.382	0.762	-0.401	0.761	0.2	0.946	-0.583	0.779	-0.783	0.736
C9JKZ3	TMPRSS2	Transmembrane protease serine 2;Transmembrane protease serine 2 non-catalytic chain;Transmembrane protease serine 2 catalytic chain	Prostate enhanced; Cell type enhanced (Prostatic glandular cells)	-0.249	0.864	-0.117	0.882	-0.401	0.532	0.132	0.944	-0.152	0.892	-0.284	0.863
F8VNQ3	TENM2	Teneurin-2;Ten-2, soluble form;Ten-2 intracellular domain	NA	-0.918	0.542	-0.21	0.806	-0.403	0.646	0.708	0.788	0.515	0.7	-0.193	0.943
A0A087WXI5	CDH1	Cadherin-1;E-Cad/CTF1;E-Cad/CTF2;E-Cad/CTF3	NA	-0.245	0.771	-0.132	0.768	-0.409	0.293	0.113	0.924	-0.164	0.838	-0.277	0.737
Q9NP72	RAB18	Ras-related protein Rab-18	NA	-0.356	0.793	-0.214	0.768	-0.412	0.539	0.142	0.943	-0.0559	0.975	-0.198	0.913
O43291	SPINT2	Kunitz-type protease inhibitor 2	NA	-0.192	0.946	0.704	0.566	-0.413	0.774	0.895	0.794	-0.222	0.935	-1.12	0.673
P40879	SLC26A3	Chloride anion exchanger	NA	0.108	0.946	-0.192	0.748	-0.421	0.444	-0.3	0.832	-0.529	0.561	-0.229	0.874
P50591	TNFSF10	Tumor necrosis factor ligand superfamily member 10	NA	-0.167	0.932	-0.721	0.309	-0.423	0.572	-0.554	0.792	-0.256	0.845	0.298	0.874
P35754	GLRX	Glutaredoxin-1	NA	0.546	0.79	-0.0737	0.953	-0.431	0.69	-0.62	0.817	-0.978	0.543	-0.358	0.888
F5H5D3	TUBA1C	Tubulin alpha-1C chain	NA	0.56	0.789	0.536	0.592	-0.441	0.688	-0.0238	0.995	-1	0.532	-0.976	0.639
Q9BRA2	TXNDC17	Thioredoxin domain-containing protein 17	NA	0.444	0.863	0.567	0.603	-0.445	0.706	0.123	0.972	-0.889	0.611	-1.01	0.653
P55327-4	TPD52	Tumor protein D52	NA	-0.898	0.542	-0.369	0.644	-0.449	0.583	0.53	0.811	0.449	0.75	-0.0804	0.986
O14773	TPP1	Tripeptidyl-peptidase 1	NA	0.0892	0.946	-0.285	0.507	-0.456	0.261	-0.374	0.788	-0.545	0.357	-0.171	0.875
P05067-11	APP	Amyloid beta A4 protein;N-APP;Soluble APP-alpha;Soluble APP-beta;C99;Beta-amyloid protein 42;Beta-amyloid protein 40;C83;P3(42);P3(40);C80;Gamma-secretase C-terminal fragment 59;Gamma-secretase C-terminal fragment 57;Gamma-secretase C-terminal fragment 50;C31	NA	-0.304	0.724	-0.25	0.544	-0.457	0.243	0.0534	0.962	-0.153	0.845	-0.207	0.856
Q14914	PTGR1	Prostaglandin reductase 1	NA	-0.843	0.72	-1.27	0.288	-0.458	0.718	-0.428	0.91	0.384	0.858	0.812	0.722
A0A087WTK0	PTPRJ	Protein-tyrosine-phosphatase;Receptor-type tyrosine-protein phosphatase eta	NA	-0.45	0.735	0.197	0.788	-0.459	0.494	0.647	0.762	-0.00892	0.994	-0.656	0.639
D6RHI9	RNASET2	Ribonuclease T2	NA	-0.49	0.489	-0.249	0.495	-0.459	0.179	0.241	0.811	0.0314	0.975	-0.209	0.815
F8W7S5	RRBP1	Ribosome-binding protein 1	NA	0.144	0.926	-0.458	0.405	-0.459	0.41	-0.603	0.753	-0.603	0.475	-0.000558	0.999
P07711	CTSL	Cathepsin L1;Cathepsin L1 heavy chain;Cathepsin L1 light chain	NA	-0.145	0.876	-0.368	0.33	-0.461	0.199	-0.223	0.831	-0.316	0.611	-0.0923	0.943
A0A087WUY8	EDDM3A	Epididymal secretory protein E3-alpha	Epididymis enriched	0.152	0.975	0.982	0.644	-0.461	0.868	0.83	0.904	-0.613	0.871	-1.44	0.722
Q92859-3	NEO1	Neogenin	NA	-0.208	0.925	0.178	0.843	-0.463	0.58	0.385	0.848	-0.255	0.861	-0.641	0.695
F5GXC5	ITFG1	T-cell immunomodulatory protein	NA	-0.516	0.818	0.247	0.83	-0.467	0.685	0.763	0.792	0.0488	0.983	-0.714	0.734
P54802	NAGLU	Alpha-N-acetylglucosaminidase;Alpha-N-acetylglucosaminidase 82 kDa form;Alpha-N-acetylglucosaminidase 77 kDa form	NA	-0.148	0.946	0.117	0.889	-0.467	0.487	0.265	0.909	-0.319	0.797	-0.584	0.673
Q8NBS9-2	TXNDC5	Thioredoxin domain-containing protein 5	NA	0.0896	0.961	-0.0976	0.922	-0.469	0.62	-0.187	0.943	-0.558	0.7	-0.371	0.874
E9PEP6	NRP1	Neuropilin-1	NA	-0.172	0.859	-0.551	0.199	-0.471	0.2	-0.379	0.762	-0.299	0.639	0.0793	0.943
Q14118	DAG1	Dystroglycan;Alpha-dystroglycan;Beta-dystroglycan	NA	0.152	0.959	-0.209	0.9	-0.475	0.757	-0.361	0.924	-0.628	0.797	-0.266	0.943
A0A0C4DFZ2	ARSA	Arylsulfatase A;Arylsulfatase A component B;Arylsulfatase A component C	NA	0.614	0.678	0.0326	0.966	-0.476	0.482	-0.582	0.788	-1.09	0.236	-0.508	0.722
H7C386	NUDT9	ADP-ribose pyrophosphatase, mitochondrial	NA	-0.108	0.948	0.108	0.91	-0.487	0.528	0.216	0.924	-0.379	0.781	-0.595	0.707
B7ZKJ8	ITIH4	Inter-alpha-trypsin inhibitor heavy chain H4;70 kDa inter-alpha-trypsin inhibitor heavy chain H4;35 kDa inter-alpha-trypsin inhibitor heavy chain H4	NA	-0.209	0.937	-0.137	0.905	-0.488	0.615	0.0717	0.975	-0.279	0.867	-0.351	0.875
O00339	MATN2.1	Matrilin-2	NA	-0.349	0.678	-0.594	0.157	-0.49	0.159	-0.245	0.811	-0.142	0.845	0.104	0.931
A0A0G2JP90	NOMO1	Nodal modulator 2;Nodal modulator 1;Nodal modulator 3	NA	0.452	0.817	0.098	0.924	-0.496	0.608	-0.354	0.909	-0.947	0.485	-0.594	0.738
O75487	GPC4	Glypican-4;Secreted glypican-4	NA	-0.577	0.715	0.961	0.235	-0.499	0.532	1.54	0.289	0.0776	0.974	-1.46	0.246
P11684	SCGB1A1	Uteroglobin	NA	-1.53	0.704	-1.06	0.598	-0.502	0.845	0.464	0.937	1.02	0.777	0.559	0.93
Q99519	NEU1	Sialidase-1	NA	-0.335	0.704	-0.508	0.212	-0.504	0.159	-0.173	0.865	-0.169	0.812	0.00411	0.991
Q8NEU8	APPL2	DCC-interacting protein 13-beta	NA	0.0223	0.995	0.181	0.863	-0.511	0.581	0.158	0.946	-0.533	0.718	-0.692	0.707
B4DPQ0	C1R	Complement C1r subcomponent;Complement C1r subcomponent heavy chain;Complement C1r subcomponent light chain	NA	-0.933	0.704	-0.729	0.514	-0.513	0.685	0.204	0.946	0.419	0.845	0.216	0.943
S4R3V8	LSR.1	Lipolysis-stimulated lipoprotein receptor	NA	-0.33	0.876	-0.53	0.535	-0.514	0.579	-0.199	0.938	-0.184	0.915	0.0153	0.991
P14209-3	CD99	CD99 antigen	NA	-0.548	0.792	-0.544	0.582	-0.515	0.634	0.0037	0.998	0.033	0.984	0.0293	0.991
J3KMZ9	LDLR	Low-density lipoprotein receptor	NA	0.503	0.803	-0.0766	0.951	-0.515	0.621	-0.58	0.831	-1.02	0.485	-0.439	0.863
P01024	C3.1	Complement C3;Complement C3 beta chain;C3-beta-c;Complement C3 alpha chain;C3a anaphylatoxin;Acylation stimulating protein;Complement C3b alpha chain;Complement C3c alpha chain fragment 1;Complement C3dg fragment;Complement C3g fragment;Complement C3d fragment;Complement C3f fragment;Complement C3c alpha chain fragment 2	NA	-0.537	0.656	-0.794	0.191	-0.52	0.341	-0.256	0.86	0.0173	0.986	0.274	0.861
A0A087WVT8	KCP	Kielin/chordin-like protein	NA	0.271	0.913	-0.126	0.914	-0.52	0.608	-0.397	0.886	-0.791	0.611	-0.394	0.874
Q9BRF8	CPPED1	Serine/threonine-protein phosphatase CPPED1	NA	-0.141	0.946	-0.524	0.417	-0.521	0.433	-0.383	0.831	-0.38	0.75	0.00333	0.997
O00451	GFRA2	GDNF family receptor alpha-2	Testis enhanced; Group enriched (Early spermatids, Late spermatids)	-0.795	0.704	-0.656	0.495	-0.53	0.615	0.139	0.953	0.265	0.882	0.126	0.98
Q15365	PCBP1	Poly(rC)-binding protein 1	NA	-0.103	0.959	0.846	0.354	-0.536	0.596	0.949	0.762	-0.433	0.804	-1.38	0.408
P10909-4	CLU	Clusterin;Clusterin beta chain;Clusterin alpha chain	NA	-0.0976	0.946	-0.857	0.143	-0.54	0.284	-0.759	0.664	-0.443	0.611	0.316	0.795
K7EJ46-3	SMIM22	Small integral membrane protein 22	NA	0.764	0.756	0.285	0.838	-0.543	0.688	-0.48	0.91	-1.31	0.476	-0.828	0.737
Q075Z2	BSPH1	Binder of sperm protein homolog 1	Epididymis enriched	0.5	0.864	0.93	0.446	-0.545	0.69	0.429	0.91	-1.04	0.611	-1.47	0.539
P01859	IGHG2	Ig gamma-2 chain C region	NA	-0.0972	0.946	-0.195	0.775	-0.549	0.378	-0.0976	0.95	-0.451	0.665	-0.354	0.823
O60568	PLOD3	Procollagen-lysine,2-oxoglutarate 5-dioxygenase 3	NA	-0.0896	0.93	-0.398	0.298	-0.549	0.115	-0.309	0.792	-0.459	0.379	-0.151	0.875
A0A0C4DFP6	CRTAC1	Cartilage acidic protein 1	NA	0.265	0.859	-0.019	0.977	-0.552	0.343	-0.284	0.854	-0.817	0.312	-0.533	0.673
P06727	APOA4	Apolipoprotein A-IV	NA	-0.15	0.925	-0.63	0.287	-0.556	0.308	-0.48	0.788	-0.406	0.665	0.0741	0.98
Q13438	OS9	Protein OS-9	NA	-0.256	0.738	-0.487	0.235	-0.559	0.128	-0.231	0.831	-0.302	0.636	-0.0716	0.95
P62979	RPS27A	Ubiquitin-40S ribosomal protein S27a;Ubiquitin;40S ribosomal protein S27a;Ubiquitin-60S ribosomal protein L40;Ubiquitin;60S ribosomal protein L40;Polyubiquitin-B;Ubiquitin;Polyubiquitin-C;Ubiquitin	NA	1.93	0.704	0.391	0.889	-0.573	0.844	-1.54	0.811	-2.51	0.447	-0.964	0.873
E9PPJ5	MDK	Midkine	NA	-0.263	0.926	-0.295	0.797	-0.576	0.615	-0.0329	0.995	-0.314	0.872	-0.281	0.936
P02750	LRG1	Leucine-rich alpha-2-glycoprotein	NA	0.109	0.925	-0.39	0.33	-0.58	0.128	-0.499	0.677	-0.689	0.236	-0.19	0.863
P06702	S100A9	Protein S100-A9	NA	-0.818	0.88	-0.425	0.882	-0.584	0.844	0.393	0.946	0.233	0.974	-0.159	0.988
P05060	CHGB	Secretogranin-1;PE-11;GAWK peptide;CCB peptide	NA	-0.45	0.756	-0.801	0.288	-0.608	0.399	-0.351	0.854	-0.157	0.908	0.193	0.936
Q9NRV9	HEBP1	Heme-binding protein 1	NA	-0.466	0.637	-0.327	0.449	-0.609	0.139	0.139	0.923	-0.143	0.861	-0.282	0.761
P42785	PRCP	Lysosomal Pro-X carboxypeptidase	NA	-0.137	0.839	-0.243	0.381	-0.613	0.0217	-0.106	0.91	-0.476	0.236	-0.37	0.499
F5H4Q5	VPS37C	Vacuolar protein sorting-associated protein 37C	NA	-0.645	0.738	-0.0423	0.971	-0.615	0.543	0.602	0.822	0.0294	0.987	-0.573	0.807
O60282	KIF5C	Kinesin heavy chain isoform 5C;Kinesin-like protein;Kinesin heavy chain isoform 5A	NA	-0.573	0.724	-0.52	0.522	-0.617	0.454	0.0535	0.982	-0.0439	0.983	-0.0974	0.985
Q9BWS9	CHID1	Chitinase domain-containing protein 1	NA	0.0191	0.995	-0.321	0.452	-0.62	0.128	-0.34	0.792	-0.639	0.298	-0.299	0.737
A0A1B0GVD5	CTSD	Cathepsin D;Cathepsin D light chain;Cathepsin D heavy chain	NA	-0.34	0.704	-0.354	0.39	-0.623	0.114	-0.0137	0.995	-0.283	0.695	-0.27	0.759
Q6ZVM7-5	TOM1L2	TOM1-like protein 2	NA	0.253	0.893	0.0749	0.93	-0.626	0.391	-0.178	0.937	-0.879	0.392	-0.701	0.649
Q9UBS3	DNAJB9	DnaJ homolog subfamily B member 9	NA	-0.411	0.704	-0.653	0.224	-0.629	0.187	-0.242	0.854	-0.218	0.819	0.0239	0.991
A0A0C4DFN5	TCTN3	Tectonic-3	NA	-0.134	0.946	-0.812	0.315	-0.631	0.449	-0.678	0.792	-0.497	0.725	0.181	0.943
P01042-2	KNG1	Kininogen-1;Kininogen-1 heavy chain;T-kinin;Bradykinin;Lysyl-bradykinin;Kininogen-1 light chain;Low molecular weight growth-promoting factor	NA	-0.0534	0.989	-0.905	0.298	-0.632	0.461	-0.852	0.762	-0.578	0.695	0.273	0.904
Q8NFZ8	CADM4	Cell adhesion molecule 4	NA	-0.5	0.876	0.315	0.83	-0.641	0.658	0.814	0.821	-0.141	0.974	-0.956	0.722
Q66K79	CPZ	Carboxypeptidase Z	NA	-0.303	0.785	-0.317	0.533	-0.645	0.178	-0.0136	0.995	-0.342	0.695	-0.328	0.761
Q96GW7	BCAN	Brevican core protein	NA	-0.353	0.925	1.28	0.33	-0.648	0.663	1.64	0.677	-0.296	0.908	-1.93	0.431
O14494	PPAP2A	Lipid phosphate phosphohydrolase 1	NA	-0.00448	0.997	0.239	0.889	-0.661	0.661	0.243	0.946	-0.657	0.797	-0.9	0.738
Q13217	DNAJC3	DnaJ homolog subfamily C member 3	NA	-0.00109	0.997	-0.338	0.484	-0.666	0.139	-0.337	0.811	-0.665	0.312	-0.328	0.737
Q96DG6	CMBL	Carboxymethylenebutenolidase homolog	NA	-0.201	0.946	-0.453	0.67	-0.67	0.516	-0.252	0.937	-0.469	0.804	-0.217	0.943
P04004	VTN	Vitronectin;Vitronectin V65 subunit;Vitronectin V10 subunit;Somatomedin-B	NA	-0.0632	0.956	-0.415	0.371	-0.679	0.125	-0.352	0.792	-0.615	0.342	-0.263	0.824
P22692	IGFBP4	Insulin-like growth factor-binding protein 4	NA	-0.714	0.704	-0.912	0.31	-0.681	0.457	-0.198	0.943	0.0322	0.984	0.231	0.938
Q9Y646	CPQ	Carboxypeptidase Q	NA	-0.404	0.637	-0.319	0.406	-0.686	0.0631	0.0844	0.943	-0.283	0.665	-0.367	0.662
Q9Y5X9	LIPG	Endothelial lipase	NA	-0.239	0.863	-0.603	0.309	-0.686	0.213	-0.363	0.822	-0.447	0.638	-0.0837	0.974
P22304	IDS	Iduronate 2-sulfatase;Iduronate 2-sulfatase 42 kDa chain;Iduronate 2-sulfatase 14 kDa chain	NA	-0.092	0.946	-0.47	0.368	-0.687	0.164	-0.378	0.811	-0.595	0.447	-0.217	0.875
P15291-2	B4GALT1	Beta-1,4-galactosyltransferase 1;Lactose synthase A protein;N-acetyllactosamine synthase;Beta-N-acetylglucosaminylglycopeptide beta-1,4-galactosyltransferase;Beta-N-acetylglucosaminyl-glycolipid beta-1,4-galactosyltransferase;Processed beta-1,4-galactosyltransferase 1	NA	0.229	0.93	0.251	0.806	-0.688	0.473	0.022	0.995	-0.917	0.57	-0.939	0.639
O00469	PLOD2	Procollagen-lysine,2-oxoglutarate 5-dioxygenase 2	NA	-0.00825	0.997	-0.576	0.235	-0.688	0.114	-0.568	0.677	-0.68	0.298	-0.112	0.943
O00391	QSOX1	Sulfhydryl oxidase 1	NA	-0.0639	0.959	-0.173	0.775	-0.689	0.185	-0.109	0.946	-0.625	0.447	-0.516	0.668
Q13275	SEMA3F	Semaphorin-3F	NA	-0.278	0.789	-0.527	0.288	-0.691	0.12	-0.249	0.841	-0.413	0.61	-0.164	0.892
A0A087WYV5	SLIT2	Slit homolog 2 protein;Slit homolog 2 protein N-product;Slit homolog 2 protein C-product	NA	0.126	0.956	0.023	0.985	-0.7	0.494	-0.103	0.974	-0.826	0.611	-0.723	0.722
A0A0G2JNZ5	GBA	Glucosylceramidase	NA	0.161	0.948	-0.257	0.841	-0.703	0.541	-0.418	0.91	-0.864	0.636	-0.446	0.875
Q99436	PSMB7	Proteasome subunit beta type-7;Proteasome subunit beta type	NA	0.329	0.907	0.164	0.908	-0.71	0.533	-0.165	0.95	-1.04	0.587	-0.874	0.712
P22748	CA4	Carbonic anhydrase 4	NA	-0.319	0.93	-0.51	0.734	-0.711	0.623	-0.19	0.953	-0.392	0.872	-0.202	0.97
B3KWE1	HARS	Histidine--tRNA ligase, cytoplasmic	NA	-0.378	0.852	0.149	0.886	-0.715	0.378	0.527	0.815	-0.337	0.832	-0.864	0.597
P08697	SERPINF2	Alpha-2-antiplasmin	NA	-0.118	0.946	-0.433	0.535	-0.717	0.287	-0.315	0.865	-0.599	0.611	-0.284	0.875
Q9NPC4	A4GALT	Lactosylceramide 4-alpha-galactosyltransferase	NA	0.108	0.946	-0.48	0.412	-0.722	0.192	-0.588	0.762	-0.829	0.305	-0.242	0.875
Q9BRK5	SDF4	45 kDa calcium-binding protein	NA	0.22	0.946	0.253	0.886	-0.722	0.634	0.0335	0.995	-0.941	0.695	-0.975	0.722
Q92791	LEPREL4	Synaptonemal complex protein SC65	NA	-0.126	0.946	0.845	0.259	-0.724	0.287	0.971	0.664	-0.597	0.611	-1.57	0.188
P53634	CTSC	Dipeptidyl peptidase 1;Dipeptidyl peptidase 1 exclusion domain chain;Dipeptidyl peptidase 1 heavy chain;Dipeptidyl peptidase 1 light chain	NA	0.852	0.704	-0.364	0.762	-0.725	0.516	-1.22	0.709	-1.58	0.298	-0.361	0.9
Q08380	LGALS3BP	Galectin-3-binding protein	NA	0.446	0.704	0.144	0.804	-0.726	0.148	-0.302	0.831	-1.17	0.103	-0.87	0.313
Q9NZ08	ERAP1	Endoplasmic reticulum aminopeptidase 1	NA	-0.24	0.859	-0.584	0.309	-0.737	0.159	-0.344	0.825	-0.497	0.607	-0.153	0.933
O15144	ARPC2	Actin-related protein 2/3 complex subunit 2	NA	-0.904	0.64	-0.064	0.955	-0.739	0.415	0.84	0.762	0.166	0.934	-0.675	0.722
Q9BQT9	CLSTN3	Calsyntenin-3	NA	-0.456	0.735	0.323	0.638	-0.748	0.227	0.78	0.677	-0.292	0.808	-1.07	0.312
X6R5C5	CTSA	Carboxypeptidase;Lysosomal protective protein;Lysosomal protective protein 32 kDa chain;Lysosomal protective protein 20 kDa chain	NA	-0.212	0.946	0.175	0.894	-0.751	0.471	0.387	0.91	-0.539	0.777	-0.926	0.673
Q9P2K2	TXNDC16	Thioredoxin domain-containing protein 16	Prostate enhanced	-0.433	0.805	-0.639	0.442	-0.752	0.365	-0.206	0.937	-0.318	0.845	-0.112	0.98
P01834	IGKC	Ig kappa chain C region	NA	0.223	0.946	-0.133	0.914	-0.754	0.469	-0.356	0.91	-0.977	0.573	-0.621	0.786
Q02818	NUCB1	Nucleobindin-1	NA	-0.121	0.925	-0.412	0.359	-0.754	0.0818	-0.29	0.817	-0.633	0.305	-0.342	0.722
P05109	S100A8	Protein S100-A8;Protein S100-A8, N-terminally processed	NA	0.61	0.926	0.236	0.935	-0.754	0.808	-0.374	0.95	-1.36	0.768	-0.99	0.875
O00204-2	SULT2B1	Sulfotransferase family cytosolic 2B member 1	NA	-0.413	0.859	0.197	0.863	-0.756	0.419	0.609	0.811	-0.344	0.845	-0.953	0.62
Q13093	PLA2G7	Platelet-activating factor acetylhydrolase	NA	0.0486	0.995	-1.15	0.309	-0.763	0.504	-1.2	0.759	-0.812	0.665	0.39	0.892
V9HW75	HEL-S-109	Nucleobindin-2;Nesfatin-1	NA	-0.374	0.69	-0.548	0.212	-0.773	0.0505	-0.174	0.897	-0.399	0.573	-0.225	0.835
Q9H173	SIL1	Nucleotide exchange factor SIL1	NA	-0.0889	0.946	-0.4	0.335	-0.773	0.0567	-0.311	0.794	-0.684	0.245	-0.373	0.673
P06858	LPL.1	Lipoprotein lipase	NA	-0.399	0.705	-0.216	0.71	-0.786	0.112	0.183	0.91	-0.388	0.665	-0.571	0.597
Q99538	LGMN.1	Legumain	NA	-0.408	0.704	-0.491	0.31	-0.79	0.0838	-0.0831	0.946	-0.382	0.636	-0.299	0.783
H0YA68	MAN2B2	Alpha-mannosidase;Epididymis-specific alpha-mannosidase	NA	0.126	0.946	-0.248	0.744	-0.795	0.221	-0.375	0.835	-0.921	0.323	-0.546	0.712
A6NNA4	MATN4	Matrilin-4	NA	0.538	0.789	-0.307	0.771	-0.795	0.405	-0.846	0.788	-1.33	0.305	-0.488	0.851
Q6P4E1-2	CASC4	Protein CASC4	NA	-1.05	0.387	-0.268	0.734	-0.796	0.23	0.785	0.73	0.257	0.845	-0.527	0.722
P23468-2	PTPRD	Receptor-type tyrosine-protein phosphatase delta;Protein-tyrosine-phosphatase	NA	-0.706	0.542	0.445	0.446	-0.796	0.149	1.15	0.3	-0.0898	0.948	-1.24	0.201
Q7Z7H5-3	TMED4	Transmembrane emp24 domain-containing protein 4	NA	0.537	0.876	0.501	0.748	-0.807	0.601	-0.0366	0.995	-1.34	0.579	-1.31	0.671
H3BLV0	CD55	Complement decay-accelerating factor	NA	-0.0361	0.995	0.335	0.795	-0.818	0.494	0.371	0.923	-0.781	0.695	-1.15	0.639
Q96IU4	ABHD14B	Alpha/beta hydrolase domain-containing protein 14B	NA	-0.451	0.754	-0.0314	0.971	-0.821	0.221	0.419	0.831	-0.37	0.777	-0.789	0.58
P00747	PLG	Plasminogen;Plasmin heavy chain A;Activation peptide;Angiostatin;Plasmin heavy chain A, short form;Plasmin light chain B	NA	0.172	0.915	-0.227	0.739	-0.822	0.148	-0.399	0.811	-0.994	0.236	-0.595	0.639
P30711	GSTT1	Glutathione S-transferase theta-1	NA	-0.192	0.959	1.82	0.282	-0.831	0.634	2.01	0.677	-0.639	0.841	-2.65	0.286
P02751-3	FN1.2	Fibronectin;Anastellin;Ugl-Y1;Ugl-Y2;Ugl-Y3	NA	-0.0729	0.948	-0.676	0.2	-0.834	0.0725	-0.603	0.677	-0.761	0.266	-0.157	0.905
Q9H444	CHMP4B	Charged multivesicular body protein 4b	NA	0.0102	0.997	0.586	0.561	-0.852	0.399	0.576	0.831	-0.863	0.611	-1.44	0.431
A0A0A0MS08	IGHG1	Ig gamma-1 chain C region	NA	-0.661	0.542	-0.568	0.295	-0.852	0.0838	0.0931	0.946	-0.191	0.845	-0.284	0.835
G5E9W0	PLA1A	Phospholipase A1 member A	Seminal Vesicle enhanced, Epididymis enriched	-0.232	0.798	-0.293	0.501	-0.853	0.0372	-0.0606	0.953	-0.621	0.305	-0.56	0.499
Q9GZM7-3	TINAGL1	Tubulointerstitial nephritis antigen-like	NA	-0.078	0.975	-0.421	0.71	-0.862	0.401	-0.343	0.918	-0.784	0.638	-0.441	0.874
P01011	SERPINA3	Alpha-1-antichymotrypsin;Alpha-1-antichymotrypsin His-Pro-less	NA	-0.442	0.863	-1.79	0.129	-0.868	0.419	-1.35	0.677	-0.427	0.841	0.921	0.677
O60513	B4GALT4	Beta-1,4-galactosyltransferase 4;N-acetyllactosamine synthase;Lactotriaosylceramide beta-1,4-galactosyltransferase	Epididymis enriched	0.572	0.859	-0.934	0.482	-0.878	0.525	-1.51	0.706	-1.45	0.472	0.0561	0.991
O95994	AGR2	Anterior gradient protein 2 homolog	NA	-0.0458	0.971	-0.865	0.157	-0.882	0.0961	-0.82	0.664	-0.836	0.298	-0.0168	0.991
P00352	ALDH1A1	Retinal dehydrogenase 1	NA	-0.531	0.805	-0.146	0.911	-0.889	0.378	0.384	0.91	-0.359	0.849	-0.743	0.722
A0A0U1RQV9	PRSS22	Brain-specific serine protease 4	NA	-0.287	0.742	-0.729	0.143	-0.894	0.0322	-0.442	0.762	-0.607	0.312	-0.165	0.888
A0A0G2JNJ8	A0A0G2JNJ8		NA	-0.421	0.655	-0.608	0.197	-0.899	0.0285	-0.187	0.884	-0.478	0.462	-0.291	0.738
P09486	SPARC	SPARC	NA	-0.29	0.859	-0.419	0.524	-0.906	0.139	-0.129	0.946	-0.616	0.587	-0.487	0.722
J3KPA1	CRISP3	Cysteine-rich secretory protein 3	NA	-0.163	0.967	-0.236	0.914	-0.909	0.656	-0.0735	0.995	-0.746	0.834	-0.672	0.888
Q16270-2	IGFBP7	Insulin-like growth factor-binding protein 7	NA	0.194	0.946	-0.184	0.894	-0.91	0.396	-0.378	0.91	-1.1	0.521	-0.726	0.737
P35268	RPL22	60S ribosomal protein L22	NA	-0.6	0.651	-0.0757	0.916	-0.91	0.114	0.524	0.788	-0.31	0.783	-0.834	0.49
P04279	SEMG1	Semenogelin-1;Alpha-inhibin-92;Alpha-inhibin-31;Seminal basic protein	Seminal Vesicle enriched; Group enriched (Basal prostatic cells, Prostatic glandular cells)	-0.917	0.489	-0.967	0.191	-0.913	0.149	-0.0504	0.976	0.00375	0.998	0.0541	0.988
O43653	PSCA	Prostate stem cell antigen	NA	-0.833	0.876	1.14	0.603	-0.942	0.69	1.97	0.762	-0.109	0.983	-2.08	0.644
P13473-2	LAMP2	Lysosome-associated membrane glycoprotein 2	NA	0.277	0.946	1.67	0.287	-0.952	0.537	1.39	0.762	-1.23	0.611	-2.62	0.246
P01008	SERPINC1	Antithrombin-III	NA	0.00541	0.997	-1.01	0.249	-0.953	0.23	-1.02	0.677	-0.958	0.447	0.0595	0.988
Q14393-2	GAS6	Growth arrest-specific protein 6	NA	-0.231	0.738	-0.398	0.285	-0.959	0.00731	-0.167	0.854	-0.728	0.115	-0.561	0.345
P16035	TIMP2	Metalloproteinase inhibitor 2	NA	-0.733	0.724	-0.903	0.371	-0.961	0.341	-0.17	0.948	-0.228	0.905	-0.0576	0.989
P02766	TTR	Transthyretin	NA	-0.265	0.805	-0.737	0.185	-0.973	0.0425	-0.472	0.762	-0.708	0.305	-0.236	0.863
P49721	PSMB2	Proteasome subunit beta type-2	NA	-1.39	0.483	-0.711	0.473	-0.978	0.314	0.676	0.811	0.409	0.834	-0.267	0.936
P11279	LAMP1	Lysosome-associated membrane glycoprotein 1	NA	-0.173	0.971	1.28	0.532	-0.979	0.671	1.46	0.811	-0.806	0.842	-2.26	0.585
P02749	APOH	Beta-2-glycoprotein 1	NA	-0.274	0.946	0.0739	0.96	-0.988	0.444	0.348	0.926	-0.714	0.76	-1.06	0.678
P01034	CST3	Cystatin-C	NA	0.534	0.859	0.0162	0.988	-0.99	0.399	-0.518	0.877	-1.52	0.342	-1.01	0.677
H0Y8X4	DNPH1	2-deoxynucleoside 5-phosphate N-hydrolase 1	NA	-0.771	0.69	-0.792	0.342	-1.01	0.207	-0.0205	0.995	-0.236	0.882	-0.215	0.94
P20142	PGC	Gastricsin	NA	-0.382	0.953	0.642	0.841	-1.01	0.758	1.02	0.91	-0.631	0.902	-1.65	0.804
Q96N03	VSTM2L	V-set and transmembrane domain-containing protein 2-like protein	NA	0.403	0.903	-1.12	0.371	-1.01	0.435	-1.52	0.677	-1.41	0.46	0.113	0.986
A0AVL1	ADAM9	Disintegrin and metalloproteinase domain-containing protein 9	NA	-0.493	0.847	-0.332	0.771	-1.02	0.308	0.161	0.95	-0.525	0.781	-0.686	0.738
P63241	EIF5A	Eukaryotic translation initiation factor 5A-1;Eukaryotic translation initiation factor 5A;Eukaryotic translation initiation factor 5A-1-like	NA	-0.916	0.735	0.366	0.804	-1.02	0.461	1.28	0.762	-0.103	0.976	-1.39	0.628
P02748	C9	Complement component C9;Complement component C9a;Complement component C9b	NA	-0.46	0.852	0.294	0.788	-1.03	0.271	0.754	0.792	-0.574	0.75	-1.33	0.49
P21964-2	COMT	Catechol O-methyltransferase	NA	-0.278	0.876	-0.503	0.495	-1.03	0.134	-0.225	0.924	-0.756	0.529	-0.531	0.722
P68363	TUBA1B	Tubulin alpha-1B chain	NA	-0.281	0.946	0.629	0.677	-1.03	0.47	0.91	0.815	-0.747	0.777	-1.66	0.544
P05154	SERPINA5.1	Plasma serine protease inhibitor	NA	-0.541	0.631	-0.636	0.221	-1.04	0.0264	-0.0955	0.946	-0.496	0.543	-0.4	0.707
A0A0G2JMB2	A0A0G2JMB2		NA	-1.6	0.704	-0.629	0.764	-1.04	0.612	0.974	0.845	0.565	0.871	-0.409	0.943
Q13232	NME3	Nucleoside diphosphate kinase 3;Nucleoside diphosphate kinase	NA	-0.0385	0.995	-0.336	0.775	-1.04	0.316	-0.298	0.924	-0.999	0.587	-0.702	0.74
P12273	PIP	Prolactin-inducible protein	NA	-0.655	0.72	-0.433	0.644	-1.06	0.2	0.222	0.937	-0.408	0.804	-0.63	0.722
P27701-2	CD82	CD82 antigen;Tetraspanin	NA	-0.346	0.926	-0.683	0.638	-1.07	0.448	-0.338	0.937	-0.728	0.777	-0.39	0.93
Q14515-2	SPARCL1	SPARC-like protein 1	NA	-0.721	0.704	-0.728	0.428	-1.08	0.221	-0.00759	0.998	-0.356	0.843	-0.349	0.888
Q8IVN8	SBSPON	Somatomedin-B and thrombospondin type-1 domain-containing protein	NA	-0.174	0.948	-0.98	0.396	-1.09	0.341	-0.806	0.811	-0.915	0.636	-0.11	0.986
A0A0A0MTS7	TTN	Titin	NA	0.873	0.859	-0.985	0.641	-1.1	0.615	-1.86	0.762	-1.98	0.561	-0.117	0.989
P20827	EFNA1	Ephrin-A1;Ephrin-A1, secreted form	NA	0.0969	0.971	-0.544	0.662	-1.11	0.333	-0.641	0.833	-1.21	0.521	-0.566	0.863
Q96FJ2	DYNLL2	Dynein light chain 2, cytoplasmic	NA	-0.774	0.542	-0.255	0.734	-1.13	0.0735	0.518	0.792	-0.355	0.777	-0.874	0.499
Q9UJA9	ENPP5	Ectonucleotide pyrophosphatase/phosphodiesterase family member 5	Epididymis enriched	-0.0775	0.964	0.317	0.72	-1.14	0.125	0.395	0.848	-1.06	0.323	-1.46	0.246
Q9UJJ9	GNPTG	N-acetylglucosamine-1-phosphotransferase subunit gamma	NA	-0.443	0.898	-0.804	0.532	-1.15	0.374	-0.362	0.924	-0.705	0.77	-0.343	0.936
P02751-5	FN1.3	Fibronectin;Anastellin;Ugl-Y1;Ugl-Y2;Ugl-Y3	NA	0.909	0.798	2.17	0.219	-1.16	0.499	1.26	0.792	-2.07	0.379	-3.33	0.225
P15121	AKR1B1	Aldose reductase	NA	-0.511	0.863	-0.629	0.633	-1.17	0.341	-0.117	0.975	-0.659	0.777	-0.542	0.874
Q8IXK2	GALNT12	Polypeptide N-acetylgalactosaminyltransferase 12	Epididymis enriched	-0.362	0.893	0.171	0.898	-1.17	0.235	0.533	0.845	-0.804	0.636	-1.34	0.507
P17405-4	SMPD1	Sphingomyelin phosphodiesterase	NA	0.0069	0.997	-0.0385	0.981	-1.17	0.378	-0.0454	0.995	-1.18	0.607	-1.14	0.677
P21217	FUT3	Galactoside 3(4)-L-fucosyltransferase;Alpha-(1,3)-fucosyltransferase 5;Alpha-(1,3)-fucosyltransferase 6	NA	-1.09	0.637	-0.574	0.568	-1.19	0.207	0.514	0.845	-0.1	0.974	-0.615	0.786
O95861-3	BPNT1	3(2),5-bisphosphate nucleotidase 1	NA	-0.819	0.613	-0.467	0.524	-1.2	0.0838	0.353	0.854	-0.377	0.781	-0.73	0.639
P05155	SERPING1	Plasma protease C1 inhibitor	NA	0.128	0.952	-0.662	0.457	-1.22	0.149	-0.79	0.788	-1.34	0.298	-0.553	0.786
A0A1B0GTU8	ATP6AP2	Renin receptor	NA	-0.36	0.903	0.663	0.532	-1.23	0.221	1.02	0.762	-0.874	0.615	-1.9	0.246
Q7Z304	MAMDC2	MAM domain-containing protein 2	NA	-0.827	0.656	-0.672	0.428	-1.24	0.125	0.155	0.946	-0.414	0.8	-0.568	0.74
P07998	RNASE1	Ribonuclease pancreatic	NA	0.227	0.952	-0.679	0.703	-1.24	0.454	-0.906	0.831	-1.46	0.589	-0.559	0.892
O60704	TPST2	Protein-tyrosine sulfotransferase 2	NA	-0.442	0.789	-0.0562	0.954	-1.24	0.084	0.386	0.845	-0.801	0.514	-1.19	0.388
Q6PCB0	VWA1	von Willebrand factor A domain-containing protein 1	NA	0.0494	0.983	-0.48	0.508	-1.25	0.0668	-0.529	0.794	-1.3	0.17	-0.77	0.597
P26572	MGAT1	Alpha-1,3-mannosyl-glycoprotein 2-beta-N-acetylglucosaminyltransferase	NA	0.0215	0.997	0.142	0.916	-1.26	0.24	0.12	0.973	-1.28	0.447	-1.4	0.517
P01780	P01780	Ig heavy chain V-III region JON	NA	-1.61	0.637	-1.54	0.315	-1.26	0.415	0.078	0.993	0.359	0.9	0.281	0.95
P35475	IDUA	Alpha-L-iduronidase	NA	-0.762	0.651	-0.542	0.485	-1.27	0.0838	0.22	0.924	-0.509	0.698	-0.728	0.668
Q6UW15	REG3G	Regenerating islet-derived protein 3-gamma;Regenerating islet-derived protein 3-gamma 16.5 kDa form;Regenerating islet-derived protein 3-gamma 15 kDa form	NA	-0.399	0.926	0.785	0.634	-1.29	0.415	1.18	0.792	-0.89	0.76	-2.07	0.499
D6RBV2	LMAN2	Vesicular integral-membrane protein VIP36	NA	-0.754	0.704	-1.09	0.281	-1.3	0.139	-0.334	0.91	-0.548	0.753	-0.214	0.943
O60243	HS6ST1	Heparan-sulfate 6-O-sulfotransferase 1	NA	0.0583	0.967	-0.236	0.744	-1.32	0.0299	-0.295	0.86	-1.37	0.103	-1.08	0.285
P14923	JUP	Junction plakoglobin	NA	-0.443	0.852	-0.0711	0.953	-1.32	0.138	0.372	0.91	-0.88	0.589	-1.25	0.499
P02765	AHSG	Alpha-2-HS-glycoprotein;Alpha-2-HS-glycoprotein chain A;Alpha-2-HS-glycoprotein chain B	NA	0.0692	0.995	0.251	0.918	-1.34	0.548	0.181	0.975	-1.41	0.698	-1.59	0.722
Q9UJH8	METRN	Meteorin	NA	-0.561	0.738	-0.156	0.886	-1.34	0.099	0.404	0.854	-0.775	0.589	-1.18	0.472
Q02383	SEMG2	Semenogelin-2	Seminal Vesicle enriched; Group enriched (Basal prostatic cells, Early spermatids, Late spermatids, Prostatic glandular cells)	-0.381	0.756	-0.756	0.235	-1.35	0.0217	-0.375	0.822	-0.971	0.245	-0.596	0.639
P35270	SPR	Sepiapterin reductase	NA	-0.865	0.542	0.228	0.764	-1.36	0.0326	1.09	0.573	-0.491	0.665	-1.58	0.167
P02675	FGB	Fibrinogen beta chain;Fibrinopeptide B;Fibrinogen beta chain	NA	-1.2	0.64	-2.36	0.0642	-1.38	0.207	-1.16	0.762	-0.188	0.942	0.976	0.689
D6RC51	SPINK2	Serine protease inhibitor Kazal-type 2	Epididymis enriched; Group enriched (Early spermatids, Late spermatids, Spermatocytes)	-0.94	0.709	-0.545	0.686	-1.41	0.23	0.395	0.923	-0.468	0.845	-0.862	0.736
Q9UBX1	CTSF	Cathepsin F	NA	-0.758	0.704	-1.12	0.28	-1.42	0.118	-0.361	0.91	-0.663	0.695	-0.302	0.91
Q06828	FMOD	Fibromodulin	NA	-1.3	0.704	0.217	0.914	-1.44	0.349	1.52	0.762	-0.14	0.974	-1.66	0.597
Q9NPF2-2	CHST11	Carbohydrate sulfotransferase 11	NA	-0.248	0.923	-0.66	0.457	-1.53	0.0725	-0.413	0.86	-1.29	0.305	-0.873	0.647
H3BRH0	ADGRG1	G-protein coupled receptor 56;GPR56 N-terminal fragment;GPR56 C-terminal fragment	NA	-0.423	0.859	-0.215	0.841	-1.54	0.0827	0.207	0.943	-1.12	0.394	-1.33	0.431
Q9BXJ1	C1QTNF1	Complement C1q tumor necrosis factor-related protein 1	NA	0.33	0.946	-0.353	0.863	-1.54	0.341	-0.683	0.904	-1.87	0.447	-1.19	0.722
C9JXX4	IGFBP5	Insulin-like growth factor-binding protein 5	NA	0.873	0.735	-1.1	0.381	-1.55	0.2	-1.98	0.664	-2.42	0.159	-0.442	0.892
P13284	IFI30	Gamma-interferon-inducible lysosomal thiol reductase	NA	-1.1	0.691	-0.111	0.94	-1.58	0.172	0.989	0.792	-0.477	0.843	-1.47	0.541
P01137	TGFB1	Transforming growth factor beta-1;Latency-associated peptide	NA	-1.4	0.489	-1.07	0.307	-1.58	0.101	0.333	0.923	-0.178	0.936	-0.511	0.855
P01861	IGHG4	Ig gamma-4 chain C region	NA	-1.18	0.735	0.317	0.885	-1.59	0.341	1.5	0.788	-0.412	0.892	-1.91	0.574
A0A075B6N8	IGHG3	Ig gamma-3 chain C region	NA	-0.561	0.903	-1.22	0.484	-1.62	0.343	-0.661	0.91	-1.05	0.733	-0.393	0.943
Q9GZX9	TWSG1	Twisted gastrulation protein homolog 1	NA	-1.22	0.542	-1.86	0.0879	-1.67	0.0725	-0.638	0.815	-0.453	0.804	0.185	0.947
Q9NR99	MXRA5	Matrix-remodeling-associated protein 5	NA	-1.13	0.542	-0.978	0.31	-1.68	0.0653	0.153	0.95	-0.552	0.76	-0.705	0.722
P31025	LCN1	Lipocalin-1	Seminal Vesicle enriched; Cell type enriched (Basal prostatic cells)	-1.6	0.704	-1.52	0.449	-1.69	0.409	0.0866	0.995	-0.0814	0.983	-0.168	0.988
A0A182DWH7	SEPP1	Selenoprotein P	NA	0.0466	0.995	-0.544	0.744	-1.77	0.2	-0.59	0.909	-1.82	0.381	-1.23	0.692
D6RI10	SPINK2.1		NA	0.525	0.926	-1.37	0.524	-1.8	0.399	-1.89	0.788	-2.33	0.47	-0.438	0.943
Q9P232	CNTN3	Contactin-3	NA	-0.793	0.656	-1.19	0.186	-1.86	0.0217	-0.401	0.854	-1.06	0.357	-0.662	0.712
Q15904	ATP6AP1	V-type proton ATPase subunit S1	NA	-0.445	0.859	-1.41	0.208	-2.1	0.03	-0.966	0.762	-1.66	0.245	-0.689	0.738
P35625	TIMP3	Metalloproteinase inhibitor 3	NA	-3.05	0.0067	-2.41	0.0362	-2.11	0.0403	0.638	0.831	0.945	0.61	0.307	0.93
Q53GD3	SLC44A4	Choline transporter-like protein 4	Prostate enhanced	-0.314	0.946	-0.464	0.818	-2.12	0.224	-0.151	0.975	-1.8	0.566	-1.65	0.673
P00441	SOD1	Superoxide dismutase [Cu-Zn]	NA	-1.07	0.704	-1.12	0.418	-2.2	0.0973	-0.0453	0.995	-1.12	0.631	-1.08	0.722
A0A087WZH9	IGKV1D-33		NA	-1.56	0.637	-0.538	0.744	-2.21	0.113	1.02	0.811	-0.652	0.812	-1.67	0.572
Q15389-2	ANGPT1	Angiopoietin-1	Seminal Vesicle enhanced	-2.07	0.207	-1.51	0.228	-2.43	0.0299	0.56	0.854	-0.356	0.872	-0.915	0.722
